# Supplementary material for: Developing an internal threshold of toxicological concern (iTTC)
Source: J Expo Sci Environ Epidemiol. 2022 Nov 8;32(6):877–84. doi: 10.1038/s41370-022-00494-x (PMC9731903; doi:10.1038/s41370-022-00494-x)
Supplement: Supplementary file 2 — Supplementary Information [file 41370_2022_494_MOESM2_ESM.xlsx]

## Sheet: Cover
	Data in this spreadsheet builds from supporting information in:
	Bassan A, Fioravanzo E, Pavan M, Stocchero M Applicability of physicochemical data, QSARs and read-across in Threshold of Toxicological Concern assessment. EFSA Supporting Publications 2011; 8: 159E

## Sheet: iTTC_SuppMat
			ORIGINAL CHEMICAL	Single organic moiety			Original value		Single organic moiety	Selected				DEFAULT MODEL	Selected	Munro	Munro	Munro	Selected kT	Alt MODEL #1	Selected	Munro	Munro	Munro	Alt MODEL #2	Munro	Munro	Selected kT
CAS_original	NAME_Munro_1996	OB CAN SMILES no dative bonds	AVERAGE_MASS	Molecular Weight	Species tested	Exposure duration (d)	NOEL_calculated_Munro_mg/kg/day	References	NOEL molar (mmol/kg/d)	log KOW	log KOA	Major pKa	ASSUMED ION TYPE		Ei	Absorbed intake rate (mmol/kg-bw/d)	CWholeBody (umol/kg)	CBlood (umol/L)	/DAYS		F	Absorbed intake rate (mmol/kg-bw/d)	CWholeBody (umol/kg)	CBlood (umol/L)		CWholeBody (umol/kg)	CBlood (umol/L)	/DAYS
64-19-7	Acetic acid	CC(=O)O	60.052	60.05	rat	105.0	726	Sollmann, 1921	12.0891	-0.17	4.49611	4.79	1		0.99999	12.089	171.057	198.409	70.6723		0.4607	5.56946	78.8068	91.4078		70.2692	82.2432	79.2589
513-86-0	Acetoin	CC(=O)C(O)C	88.106	88.11	rat	91.0	330	Gaunt et al., 1972a	3.74566	-0.211703	4.02328		0		0.999979	3.74558	167.741	182.822	22.3296		0.993	3.71944	166.57	181.546		166.57	182.971	22.3296
67-64-1	Acetone	CC(=O)C	58.08	58.08	rat	90.0	100	US EPA, 1986a	1.72176	-0.24	2.48219		0		0.999965	1.7217	34.5843	37.8341	49.7828		0.9962	1.71522	34.4541	37.6916		29.72	32.771	57.7127
124-04-9	Adipic acid	OC(=O)CCCCC(=O)O	146.142	146.14	rbt	13.0	250	Food and Drug Research Labs, 1974a	1.71064	0.08	9.27253	4.39	1		1	1.71064	36.9186	42.8719	46.3355		0.0155	0.0265149	0.572238	0.664514		0.526183	0.616404	50.3911
25956-17-6	Allura Red AC	COc1cc(c(cc1N=Nc1c(O)ccc2c1ccc(c2)S(=O)(=O)[O-])C)S(=O)(=O)[O-]	496.42	452.46	rat	644.0	1001	Olson and Voelker, 1970	1.83787	1.505	24.09	-1.05	1		1	1.83787	239.781	301.977	7.66482		0.01	0.0183787	2.39781	3.01977		1.17698	1.47243	15.6152
2432-99-7	Aminoundecanoic acid, 11-	NCCCCCCCCCCC(=O)O	201.31	201.31	rat	91.0	1500	NTP,1982a	7.45119	1.93445	8.69995	4.78	1		1	7.45119	85.2088	119.374	87.4463		0.9494	7.07416	80.8973	113.334		74.9969	101.906	94.3261
50-81-7	Ascorbic acid	OCC(C1OC(=O)C(=C1O)O)O	176.124	176.12	rat	10.0	5.5	Food and Drug Research Labs, 1974b	0.0312273	-1.85	8.4195	4.09	1		0.285491	0.00891512	0.216543	0.250909	41.1701		0.35	0.0109296	0.265473	0.307604		0.219593	0.256833	49.7718
50-81-7	Ascorbic acid, L-	OCC(C1OC(=O)C(=C1O)O)O	176.124	176.12	rat	721.0	1458	NTP,1983a	8.27807	-1.85	8.4195	4.09	1		0.285491	2.36332	57.4036	66.5138	41.1701		0.35	2.89732	70.3744	81.543		58.2121	68.0842	49.7718
100-52-7	Benzaldehyde	O=Cc1ccccc1	106.124	106.12	mus	91.0	300	Kluwe et al., 1983	2.82678	1.48	4.2776		0		1	2.82678	39.2358	14.4608	72.0457		0.995	2.81264	39.0397	14.3885		37.3297	13.6374	75.346
65-85-0	Benzoic acid	OC(=O)c1ccccc1	122.123	122.12	rat	NG	887	Kieckebusch and Lang, 1960	7.26299	1.87	6.82186	4.2	1		1	7.26299	133.659	185.22	54.3397		0.9496	6.89694	126.923	175.885		112.129	151.376	61.509
140-11-4	Benzyl acetate	CC(=O)OCc1ccccc1	150.177	150.17	rat	720.0	510	NTP,1993a	3.39583	1.96	5.25046		0		1	3.39583	118.141	27.9852	28.7438		0.9983	3.39006	117.94	27.9377		115.064	26.9294	29.4625
100-51-6	Benzyl alcohol	OCc1ccccc1	108.14	108.14	mus	720.0	100	NTP,1989a	0.924727	1.1	5.62076		0		1	0.924727	15.2671	8.43342	60.57		0.9953	0.920381	15.1953	8.39378		13.8123	7.59554	66.6348
117-81-7	Bis(2-ethylhexyl)phthalate	CCCCC(COC(=O)c1ccccc1C(=O)OCC(CCCC)CC)CC	390.564	390.56	mus	125.0	18	Lamb,1986	0.0460867	7.6	12.2094		0		1	0.0460867	0.285635	0.0288753	161.349		0.136	0.00626779	0.0388463	0.00392703		0.0388463	0.00386521	161.349
2519-30-4	Brilliant Black PN	CC(=O)Nc1ccc(c2c1c(O)c(N=Nc1ccc(c3c1cc(cc3)S(=O)(=O)[O-])N=Nc1ccc(cc1)S(=O)(=O)[O-])c(c2)S(=O)(=O)[O-])S(=O)(=O)[O-]	867.66	779.76	rat	761.0	60	Hecht and Wingler, 1952; DFG,1957	0.062146	-0.41	25	-0.23	1		0.999484	0.0621139	7.07255	8.2002	8.78239		0.01	0.00062146	0.070762	0.0820443		0.0357638	0.0418478	17.3768
107-88-0	Butanediol, 1,3-	OCCC(O)C	90.122	90.12	rat	730.0	6883	Scala and Paynter, 1967	76.3726	-0.254575	6.74196		0		0.999955	76.3691	1107.71	1214.02	68.9434		0.8928	68.1854	989.006	1083.92		886.794	979.664	76.8898
78-92-2	Butanol, 2-	CCC(O)C	74.123	74.12	rat	NG	1644	Cox et al., 1975	22.1785	0.61	3.94159		0		1	22.1785	445.578	369.271	49.7745		0.9959	22.0875	443.752	367.757		397.977	330.44	55.4995
71-36-3	Butanol, n-	CCCCO	74.123	74.12	rat	91.0	125	US EPA, 1986b	1.68632	0.88	4.24871		0		1	1.68632	18.2076	12.364	92.6161		0.9972	1.6816	18.1566	12.3294		17.32	11.7429	97.0898
85-68-7	Butyl benzyl phthalate	CCCCOC(=O)c1ccccc1C(=O)OCc1ccccc1	312.365	312.36	mus	91.0	1228	NTP,1982b	3.93124	4.73	10.1047		0		1	3.93124	8.12162	1.37846	484.046		0.8484	3.33526	6.89039	1.16949		6.89039	1.15216	484.046
25013-16-5	Butylated hydroxyanisole	COc1ccc(c(c1)C(C)(C)C)O	180.24	180.24	rat	90.0	115	Altmann et al., 1986	0.638038	3.32184	8.33135	11.83	1		1	0.638038	30.5271	5.21793	20.9007		0.9937	0.634019	30.3347	5.18505		30.2858	5.10279	20.9345
96-48-0	Butyrolactone, y-	O=C1CCCO1	86.09	86.09	mus	90.0	525	NTP,1992a	6.09827	-0.64	4.1885		0		0.992043	6.04974	73.838	83.5756	81.9327		0.9982	6.08729	74.2962	84.0943		63.0211	71.9601	96.5914
139-06-0	Calcium cyclamate	[O-]S(=O)(=O)NC1CCCCC1	396.53	89.62	rat	707.0	7203	Friedman et al., 1972	4.1055	-0.512397	6.17411	0.7	1		0.998026	4.0974	139.318	161.506	29.4105		0.0624	0.256183	8.71062	10.0979		6.74052	7.88629	38.0065
544-17-2	Calcium formate	[O-]C=O	130.112	23.015	rat	NG	355	Malorny, 1969	0.482619	-0.54	3.62112	3.74	1		0.997262	0.481298	0.612292	0.709777	786.06		0.2711	0.130838	0.166448	0.192949		0.164647	0.192628	794.656
5793-94-2	Calcium stearoyl lactylate	CCCCCCCCCCCCCCCCCC(=O)OC(C(=O)OC(C(=O)[O-])C)C	895.282	428.6	rat	98.0	4435	Hodge, 1953	2.37152	8.14	13.842	2.55	1		0.999427	2.37016	19.2823	4.80548	122.918		0.3092	0.733273	5.96552	1.48671		5.96552	2.09413	122.918
	Carotenoic acid, beta-apo-8'-, methyl ester	COC(=O)C(=CC=CC(=CC=CC=C(C=CC=C(C=CC1=C(C)CCCC1(C)C)C)C)C)C	446.66	446.66	rat	238.0	100	Anonymous, 1962; 1966	0.223884	10.9233	13.7175		0		0.014993	0.00335669	0.409552	0.041679	8.19602		0.5687	0.127323	15.5347	1.58093		15.5347	1.5542	8.19602
104-55-2	Cinnamaldehyde	O=CC=Cc1ccccc1	132.162	132.16	rat	102.0	125	Hagan et al., 1967a	0.945795	1.9	5.52074		0		1	0.945795	35.7169	8.8509	26.4803		0.9962	0.942201	35.5812	8.81727		34.5187	8.45379	27.2954
5392-40-5	Citral	O=CC=C(CCC=C(C)C)C	152.237	152.23	rat	91.0	887	Hagan et al., 1967b	5.82617	3.18938	5.33595		0		1	5.82617	388.439	66.29	14.9989		0.9963	5.80462	387.002	66.0447		385.824	64.9087	15.0447
3604-90-8	Citranaxanthin	CC(=CC=CC=C(C=CC=C(C=CC(=O)C)C)C)C=CC=C(C=CC1=C(C)CCCC1(C)C)C	456.714	456.7	rat	730.0	59	Leuschner et al., 1976	0.12918	11.215	14.6485		0		0.00768959	0.0012918	0.197035	0.0200825	6.55618		0.3593	0.0464143	7.07947	0.721566		7.07947	0.709293	6.55618
98-82-8	Cumene	CC(c1ccccc1)C	120.195	120.19	rat	194.0	154	Wolf et al., 1956a	1.2812	3.66	3.97632		0		1	1.2812	92.1889	15.972	13.8975		0.992	1.27095	91.4514	15.8443		91.3494	15.5981	13.913
103-23-1	Di(2-ethylhexyl)adipate	CCCCC(COC(=O)CCCCC(=O)OCC(CCCC)CC)CC	370.574	370.57	rat	133.0	170	ICI Americas, Inc., 1988	0.458743	8.94	11.1681		0		0.754217	0.345992	9.32755	0.940684	37.0935		0.9419	0.43209	11.6487	1.17477		11.6487	1.15573	37.0935
84-74-2	Dibutyl phthalate	CCCCOC(=O)c1ccccc1C(=O)OCCCC	278.348	278.34	rat	365.0	125	Smith, 1953	0.449065	4.5	9.06816		0		1	0.449065	17.2746	3.1787	25.9956		0.9703	0.435728	16.7616	3.0843		16.7601	3.03854	25.9979
84-66-2	Diethyl phthalate	CCOC(=O)c1ccccc1C(=O)OCC	222.24	222.24	rat	730.0	2218	Food Research Labs, 1955	9.9802	2.42	7.50099		0		1	9.9802	442.243	82.8772	22.5672		0.9991	9.97122	441.845	82.8026		436.751	80.7541	22.8305
111-46-6	Diethylene glycol	OCCOCCO	106.121	106.12	mus	10.0	1250	Bates et al., 1991	11.7789	-0.681528	6.58537		0		0.988226	11.6402	62.4501	70.8348	186.392		0.7894	9.29826	49.8855	56.5832		46.2403	52.9131	201.086
111-90-0	Diethylene glycol monoethyl ether	OCCOCCOCC	134.175	134.17	rat	90.0	250	Gaunt et al., 1968	1.86317	-0.54	5.83274		0		0.997262	1.85807	32.229	36.2632	57.652		0.9937	1.85143	32.1139	36.1336		28.1202	31.9138	65.8398
828-00-2	Dimethoxane	CC1OC(C)OC(C1)OC(=O)C	174.196	174.19	rat	455.0	62.5	NTP,1989b	0.358779	0.632078	5.53599		0		1	0.358779	11.0022	8.99247	32.6099		0.9982	0.358133	10.9824	8.97628		9.3655	7.66711	38.2396
120-61-6	Dimethyl terephthalate	COC(=O)c1ccc(cc1)C(=O)OC	194.186	194.18	rat	60.0	250	Krasavage et al., 1973	1.28739	2.25	5.83478		0		1	1.28739	52.0111	10.3989	24.7521		0.999	1.2861	51.9591	10.3885		51.1654	10.097	25.1361
616-38-6	Dimethylcarbonate	COC(=O)OC	90.078	90.08	rat	90.0	1475	Eiben et al., 1982	16.3751	0.338872	2.30797		0		1	16.3751	147.159	139.87	111.274		0.9962	16.3128	146.6	139.339		138.229	131.995	118.013
4525-33-1	Dimethyldicarbonate	COC(=O)OC(=O)OC	134.087	134.09	rat	100.0	590	Eiben et al., 1983	4.40023	0.116257	2.67704		0		1	4.40023	76.1289	77.8621	57.7997		0.9977	4.39011	75.9538	77.6831		67.3956	69.3656	65.1394
105-67-9	Dimethylphenol, 2,4-	Cc1ccc(c(c1)C)O	122.167	122.16	mus	90.0	50	US EPA. 1989a	0.409252	2.3	6.40892	10.61	1		1	0.409252	7.97629	1.56134	51.3086		0.9942	0.406879	7.93003	1.55228		7.83659	1.5139	51.9204
576-26-1	Dimethylphenol, 2,6-	Cc1cccc(c1O)C	122.167	122.16	rat	240.0	0.6	Veldre and Janes, 1979a	0.00491103	2.36	6.03592	10.66	1		1	0.00491103	0.204249	0.0390692	24.0443		0.9942	0.00488254	0.203064	0.0388426		0.200553	0.0378545	24.3454
95-65-8	Dimethylphenol, 3,4-	Oc1ccc(c(c1)C)C	122.167	122.16	rat	240.0	1.4	Veldre and Janes, 1979b	0.0114591	2.23	6.44725	10.38	1		1	0.0114591	0.412941	0.0833672	27.7499		0.9942	0.0113926	0.410546	0.0828837		0.404689	0.0806462	28.1515
577-11-7	Dioctyl sodium sulfosuccinate	CCCCC(COC(=O)CC(S(=O)(=O)[O-])C(=O)OCC(CCCC)CC)CC	444.56	422.58	rat	NG	86	MacKenzie et al., 1990	0.183885	5.305	15.789	0.08	1		1	0.183885	5.02057	8.44126	36.6263		0.8198	0.150749	4.11587	6.92014		4.11395	5.63336	36.6434
5550-12-9	Disodium 5'-guanylate	OC1C(O)C(OC1n1cnc2c1nc(N)[nH]c2=O)COP(=O)([O-])[O-]	407.186	363.22	rat	7.0	100	Kaziwara et al., 1971	0.219071	-2.315	25	1.86	1		0.109404	0.0239673	1.34589	1.55947	17.8078		0.01	0.00219071	0.123019	0.142542		0.0829507	0.0970177	26.4097
4691-65-0	Disodium 5'-inosinate	OC1C(O)C(OC1n1cnc2c1ncnc2O)COP(=O)([O-])[O-]	392.171	348.21	rat	NG	1441	Palmer et al., 1973	3.26253	-1.96	25	1.86	1		0.230054	0.750557	50.0511	57.9942	14.9958		0.0112	0.0365403	2.4367	2.8234		1.54847	1.81107	23.5976
1166-52-5	Dodecyl gallate	CCCCCCCCCCCCOC(=O)c1cc(O)c(c(c1)O)O	338.444	338.44	rat	150.0	10	Mikhailova et al., 1985	0.0295466	6.13567	15.2925	7.93	1		1	0.0295466	0.999211	0.111725	29.57		0.6594	0.0194831	0.65888	0.0736715		0.658878	0.0732991	29.57
64-17-5	Ethanol	CCO	46.069	46.07	ham	NG	5241	DiBattista, 1989	113.767	-0.31	3.25126		0		0.999887	113.754	1763.89	1945.69	64.4904		0.9947	113.164	1754.74	1935.6		1560.97	1735.89	72.4956
141-78-6	Ethyl acetate	CCOC(=O)C	88.106	88.11	rat	90.0	900	US EPA, 1986c	10.2154	0.73	2.89654		0		1	10.2154	98.1722	75.0623	104.056		0.9983	10.1981	98.0053	74.9347		93.3499	71.4038	109.246
140-88-5	Ethyl acrylate	CCOC(=O)C=C	100.117	100.12	rat	730.0	8.4	Borzelleca et al., 1964	0.0839043	1.32	3.18814		0		1	0.0839043	1.02495	0.448895	81.8622		0.997	0.0836526	1.02187	0.447548		0.992235	0.431459	84.3073
105-54-4	Ethyl butyrate	CCCC(=O)OCC	116.16	116.16	rat	84.0	14.4	Oser, 1967	0.123967	1.79529	3.6146		0		1	0.123967	1.98288	0.535862	62.5185		0.9991	0.123855	1.9811	0.53538		1.94957	0.520983	63.5297
60-29-7	Ethyl ether	CCOCC	74.123	74.12	rat	91.0	500	US EPA, 1986d	6.74527	0.89	2.27999		0		1	6.74527	62.1585	41.848	108.517		0.9971	6.72571	61.9783	41.7266		59.55	40.0236	112.942
109-94-4	Ethyl formate	CCOC=O	74.079	74.08	rat	119.0	500	Hagan et al., 1967a	6.74964	0.23	2.2192		0		1	6.74964	53.991	53.3915	125.014		0.9976	6.73344	53.8614	53.2634		50.9828	50.6964	132.073
109-86-4	Ethyl glycol monomethyl ether	COCCO	76.095	76.09	rat	10.0	12.5	Morrissey et al., 1989	0.164258	-0.77	4.18818		0		0.975249	0.160192	7.8641	8.95464	20.37		0.9878	0.162254	7.96531	9.06989		7.96531	9.15111	20.37
106-30-9	Ethyl heptanoate	CCCCCCC(=O)OCC	158.241	158.24	rat	91.0	887	Hagan et al., 1967b	5.60534	3.2777	4.77256		0		1	5.60534	107.549	18.3677	52.119		0.9984	5.59637	107.377	18.3383		107.3	18.064	52.1564
123-29-5	Ethyl nonanoate	CCCCCCCCC(=O)OCC	186.295	186.29	rat	112.0	887	Hagan et al., 1967b	4.76114	4.32449	5.66627		0		1	4.76114	90.1445	16.354	52.8168		0.9944	4.73448	89.6396	16.2624		89.634	16.0225	52.8201
104-76-7	Ethyl-1-hexanol, 2-	CCCCC(CO)CC	130.231	130.23	mus	90.0	125	BASF, 1992	0.959826	2.93836	5.54751		0		1	0.959826	11.5844	1.98991	82.855		0.9969	0.95685	11.5485	1.98374		11.5284	1.95251	82.9997
100-41-4	Ethylbenzene	CCc1ccccc1	106.168	106.17	rat	182.0	136	Wolf et al., 1956b	1.28101	3.15	3.6994		0		1	1.28101	62.951	10.7442	20.3494		0.9945	1.27397	62.6047	10.6851		62.451	10.5077	20.3995
88-09-5	Ethylbutyric acid, 2-	CCC(C(=O)O)CC	116.16	116.16	rat	90.0	534	Amoore et al ., 1978	4.59711	1.68	5.35653	4.8	1		1	4.59711	43.8831	56.8675	104.758		0.988	4.54194	43.3565	56.1851		40.4384	51.6725	112.318
107-21-1	Ethylene glycol	OCCO	62.068	62.07	rat	730.0	100	Blood, 1965	1.61119	-1.36	5.62749		0		0.639729	1.03072	9.42674	10.8734	109.341		0.8094	1.3041	11.9269	13.7573		11.074	12.8921	117.761
123-66-0	Ethylbexanoic acid, 2-	CCCCCC(=O)OCC	144.214	144.21	rat	10.0	100	Hendrickx et al ., 1993	0.693395	2.78628	4.45718		0		1	0.693395	13.8229	2.40468	50.1628		0.9987	0.692493	13.8049	2.40156		13.7733	2.3628	50.2779
84-72-0	Ethylphthalyl ethylglycolate	CCOC(=O)COC(=O)c1ccccc1C(=O)OCC	280.276	280.27	rat	730.0	250	Hodge et al ., 1953	0.891959	2.06815	9.08154		0		1	0.891959	29.7148	6.54618	30.0173		0.9991	0.891156	29.6881	6.54029		29.1342	6.33854	30.588
97-53-0	Eugenol	C=CCc1ccc(c(c1)OC)O	164.204	164.2	rat	84.0	79.3	Oser, 1967	0.482924	2.49	7.16877	10.29	1		1	0.482924	20.8143	3.8244	23.2015		0.9941	0.480075	20.6915	3.80183		20.4925	3.71457	23.4268
3844-45-9	FD & C Blue No. 1	CC[N+](=C1C=CC(=C(c2ccccc2S(=O)(=O)[O-])c2ccc(cc2)N(Cc2cccc(c2)S(=O)(=O)[O-])CC)C=C1)Cc1cccc(c1)S(=O)(=O)[O-]	792.84	749.9	rat	730.0	3502	Hansen et al., 1966a	4.17781	-1.355	25		3		0.643855	2.6899	284.388	328.013	9.45857		0.01	0.0417781	4.41696	5.09452		2.33671	2.71988	17.879
860-22-0	FD & C Blue No. 2	O=C1C(=C2Nc3c(C2=O)cc(cc3)S(=O)(=O)[O-])Nc2c1cc(cc2)S(=O)(=O)[O-]	466.35	422.39	mus	560.0	550	Hooson et al ., 1974	1.0682	-0.695	23.361	-0.24	1		0.986711	1.054	150.938	174.943	6.98304		0.01	0.010682	1.52971	1.77299		0.479596	0.561042	22.2729
50-00-0	Formaldehyde	C=O	30.026	30.03	rat	730.0	15	Tiletal.,1989	0.499634	0.35	2.55066		0		1	0.499634	0.611849	0.578929	816.596		0.9963	0.497785	0.609585	0.576787		0.609585	0.579422	816.596
110-17-8	Fumaric acid	OC(=O)C=CC(=O)O	116.072	116.07	rat	730.0	720	Fitzhugh and Nelson, 1947	6.20294	0.46	8.77252	2.39	1		1	6.20294	85.4308	99.608	72.6078		0.01	0.0620294	0.854308	0.99608		0.764374	0.898295	81.1506
105-87-3	Geranyl acetate	CC(=CCOC(=O)C)CCC=C(C)C	196.29	196.29	rat	119.0	887	Hagan et al., 1967b	4.51882	3.98	5.76206		0		1	4.51882	212.053	37.4882	21.3099		0.9933	4.48855	210.632	37.237		210.559	36.6819	21.3173
142-47-2	Glutamate, monosodium	OC(=O)CCC(C(=O)[O-])N	169.112	147.13	rbt	15.0	25	Yonetani, 1967	0.128615	-3.69	8.531	2.17	1		0.00488759	0.00128615	0.0321713	0.0372765	39.9783		0.0318	0.00408996	0.102305	0.118539		0.0928568	0.108604	44.0459
138-15-8	Glutamic acid hydrochloride	OC(=O)CCC(C(=O)O)N	183.59	147.13	rbt	15.0	25	Yonetani, 1967	0.10913	-3.69	9.07312	2.17	1		0.00488759	0.0010913	0.0272973	0.031629	39.9783		0.0318	0.00347033	0.0868053	0.10058		0.0787888	0.0921499	44.0459
56-86-0	Glutamic acid, L-	OC(=O)CCC(C(=O)O)N	147.13	147.13	rat	730.0	288	Little, 1953	1.95745	-3.69	9.07312	2.17	1		0.00488759	0.0195745	0.231531	0.268272	84.5438		0.0318	0.062247	0.736269	0.853106		0.668275	0.781602	93.1458
56-81-5	Glycerol	OCC(CO)O	92.094	92.09	rat	730.0	3442	Atlas Chemical Ind ., 1969	37.3732	-1.76	6.42056		0		0.338184	12.639	141.165	163.271	89.5338		0.4603	17.2029	192.139	222.227		175.575	204.97	97.9805
614-33-5	Glyceryl tribenzoate	O=C(c1ccccc1)OC(COC(=O)c1ccccc1)COC(=O)c1ccccc1	404.418	404.41	rat	90.0	604	Carson, 1972	1.49347	4.92738	13.8781		0		1	1.49347	63.6923	9.69048	23.4483		0.6739	1.00645	42.9222	6.53041		42.9207	6.43304	23.4491
505-57-7	Hexenal, 2- (trans)	CCCC=CC=O	98.145	98.14	rat	91.0	80	Gaunt et al., 1971a	0.815079	1.42641	3.95032		0		1	0.815079	11.7205	4.57505	69.5429		0.9968	0.812471	11.683	4.56041		11.3499	4.39372	71.5842
136-77-6	Hexylresorcinol, 4-	CCCCCCc1ccc(cc1O)O	194.274	194.27	mus	91.0	62.5	NTP, 1988a	0.321704	3.45	9.92534	10	1		1	0.321704	7.78952	1.33794	41.2996		0.9944	0.319902	7.7459	1.33045		7.7375	1.31001	41.3444
123-31-9	Hydroquinone	Oc1ccc(cc1)O	110.112	110.11	rat	90.0	25	NTP, 1989c	0.227037	0.59	8.79468	10.33	1		1	0.227037	9.5209	7.9897	23.8462		0.9931	0.225471	9.45521	7.93457		7.60232	6.39316	29.6582
94-26-8	Hydroxybenzoic acid butyl ester, p-	CCCCOC(=O)c1ccc(cc1)O	194.23	194.23	rat	84.0	900	Matthews et al., 1956	4.63368	3.57	9.48932	8.22	1		1	4.63368	178.597	32.808	25.9449		0.9984	4.62627	178.312	32.7555		178.161	32.3467	25.9668
120-47-8	Hydroxybenzoic acid ethyl ester, p-	CCOC(=O)c1ccc(cc1)O	166.176	166.17	rat	NG	1441	Truhaut, 1962	8.67122	2.47	8.64531	8.31	1		1	8.67122	273.804	53.3946	31.6694		0.998	8.65387	273.257	53.2878		271.005	52.2476	31.9326
99-76-3	Hydroxybenxoic acid methyl ester, p-	COC(=O)c1ccc(cc1)O	152.149	152.15	rat	540.0	150	Sokol, 1952	0.985882	1.96	8.77451	8.31	1		1	0.985882	28.5636	7.20622	34.5154		0.9983	0.984206	28.515	7.19396		27.8705	6.9574	35.3135
94-13-3	Hydroxybenxoic acid propyl ester, p-	CCCOC(=O)c1ccc(cc1)O	180.203	180.2	rat	540.0	150	Sokol, 1952	0.832381	3.04	9.1233	8.23	1		1	0.832381	29.6698	5.39314	28.0548		0.9976	0.830383	29.5986	5.3802		29.5209	5.30512	28.1286
5471-51-2	Hydroxybenzyl acetone, p-	CC(=O)CCc1ccc(cc1)O	164.204	164.2	rat	91.0	100	Gaunt et al ., 1970a	0.608984	1.45113	8.98981	9.99	1		1	0.608984	22.0218	8.38283	27.6536		0.9941	0.605391	21.8919	8.33337		20.4443	7.71624	29.6117
131-99-7	Inosine monophosphate	OC1C(O)C(OC1n1cnc2c1ncnc2O)COP(=O)(O)O	348.21	348.21	rat	NG	1774	Palmer et al .,1971	5.09463	-2.28	25	1.86	1		0.117996	0.601144	40.0901	46.4521	14.9948		0.0112	0.0570598	3.8053	4.40917		2.41812	2.82819	23.5968
8013-90-9	Ionone	CC(=O)C=CC1C(=CCCC1(C)C)C	192.3	192.3	rat	90.0	10	Ford et al., 1983a	0.0520021	3.85	6.4155		0		1	0.0520021	4.15524	0.728164	12.5148		0.9826	0.0510972	4.08294	0.715494		4.07968	0.704545	12.5248
106-27-4	Isoamyl butyrate	CCCC(=O)OCCC(C)C	158.241	158.24	rat	112.0	887	Hagan et al., 1967b	5.60534	3.18954	4.6466		0		1	5.60534	160.725	27.4289	34.8753		0.9987	5.59805	160.516	27.3933		160.306	26.9689	34.9211
87-20-7	Isoamyl salicylate	CC(CCOC(=O)c1ccccc1O)C	208.257	208.25	rat	91.0	4.7	Drake et al .,1975	0.0225675	4.08436	7.83782	8.15	1		1	0.0225675	1.24218	0.238824	18.1676		0.9965	0.0224885	1.23784	0.237988		1.23737	0.235141	18.1744
78-83-1	Isobutyl alcohol	OCC(C)C	74.123	74.12	rat	91.0	316	US EPA, 1986e	4.26301	0.76	3.88225		0		1	4.26301	88.1606	65.9309	48.3551		0.9959	4.24553	87.7991	65.6606		79.4978	59.4533	53.4044
534-73-6	Isomaltitol	OCC(C(C(C(COC1OC(CO)C(C(C1O)O)O)O)O)O)O	344.313	344.31	rat	90.0	2927	Bomhard et al ., 1978	8.50091	-3.324	16.229		0		0.0113139	0.0961789	2.86674	3.32149	33.5499		0.0265	0.225274	6.7146	7.77973		5.36199	6.27096	42.0132
67-63-0	Isopropyl alcohol	CC(O)C	60.096	60.1	rat	180.0	0.018	Antonova and Salmina,1978	0.000299541	0.05	3.43734		0		1	0.000299541	0.00742905	0.00772426	40.3202		0.9959	0.000298313	0.00739859	0.00769259		0.00624075	0.00653227	47.8007
503-74-2	Isovaleric acid	CC(CC(=O)O)C	102.133	102.13	rat	90.0	2154	Amoore et al., 1978	21.0895	1.16	4.97497	4.78	1		1	21.0895	231.996	277.857	90.9047		0.9269	19.5479	215.037	257.546		197.107	236.553	99.1738
585-86-4	Lactitol	OCC(C(C(C(CO)O)O)OC1OC(CO)C(C(C1O)O)O)O	344.31	344.31	rat	NG	1472	Sinkeldam et al., 1982	4.27522	-5.15	19.625		0		0.001	0.0427522	0.893047	1.03476	47.8723		0.0265	0.113293	2.36657	2.74212		2.01103	2.35206	56.336
5989-27-5	Limonene, d-	CC1=CCC(CC1)C(=C)C	136.238	136.23	mus	721.0	250	NTP, 1990a	1.83492	4.38	4.3887		0		1	1.83492	197.906	36.0632	9.27167		0.9419	1.72831	186.407	33.9679		186.302	33.4493	9.27692
434-13-9	Lithocholic acid	OC1CCC2(C(C1)CCC1C2CCC2(C1CCC2C(CCC(=O)O)C)C)C	376.581	376.57	rat	721.0	250	NCI, 1978a	0.663848	6.39833	15.5235	4.76	1		1	0.663848	75.5253	38.3807	8.78975		0.7447	0.494368	56.2437	28.5821		56.2349	29.7449	8.79112
24382-04-5	Malonaldehyde, sodium salt	[O-]C=CC=O	94.045	72.06	rat	91.0	30	NTP, 1988b	0.244424	-0.535	5.541	4.6	1		0.997417	0.243793	1.78521	2.06937	136.562		0.3074	0.075136	0.550196	0.637772		0.517616	0.605559	145.158
69-65-8	Mannitol	OCC(C(C(C(CO)O)O)O)O	182.172	182.17	rat	10.0	1600	FDRL, 1972	8.78281	-3.1	11.739		0		0.0188744	0.16577	4.06003	4.70392	40.8298		0.16	1.40525	34.4173	39.8756		34.4173	40.2504	40.8298
89-78-1	Menthol	CC1CCC(C(C1)O)C(C)C	156.269	156.27	rat	721.0	296	NCI, 1979a	1.89418	3.19	6.3147		0		1	1.89418	150.2	25.6328	12.611		0.9948	1.88433	149.419	25.4995		148.88	25.0466	12.6568
67-56-1	Methanol	CO	32.042	32.04	rat	90.0	500	US EPA, 1986f	15.6035	-0.77	2.74258		0		0.975249	15.2173	53.8064	61.2679	282.817		0.9927	15.4896	54.7692	62.3642		53.2078	61.1288	291.116
	Methyl ethyl carbonate	CCOC(=O)OC	104.1	104.1	rat	10.0	156	Machemer, 1976	1.49856	0.729072	2.69612		0		1	1.49856	15.2098	11.6372	98.5257		0.9974	1.49466	15.1703	11.607		14.4106	11.0303	103.719
79-41-4	Methyl metacrylate	CC(=C)C(=O)O	86.09	86.09	rat	730.0	8.4	Borzelleca et al., 1964	0.0975723	0.93	4.87374	4.58	1		1	0.0975723	1.23866	1.46328	78.7723		0.7257	0.0708082	0.898897	1.0619		0.812164	0.964289	87.1846
119-36-8	Methyl salicylate	COC(=O)c1ccccc1O	152.149	152.15	rat	730.0	72	Webb and Hansen, 1963	0.473223	2.55	5.78249	9.76	1		1	0.473223	12.6906	2.30056	37.2892		0.9979	0.47223	12.664	2.29573		12.5973	2.2528	37.4867
38502-29-3	Methyl-1-phenylpentan-2-ol, 4-	OC(Cc1ccccc1)CC(C)C	178.27	178.27	rat	91.0	10	Ford et al., 1983b	0.0560947	3.38328	8.03886		0		1	0.0560947	4.30007	0.736153	13.0451		0.9932	0.0557132	4.27083	0.731147		4.26126	0.719069	13.0744
	Methylenebis, 2,2'-	CN(C(=S)SCSC(=S)N(C)C)C	254.46	254.46	rat	11.0	187	Tanaka et al., 1989	0.73489	1.51354	8.33214		0		1	0.73489	237.267	84.3948	3.09732		0.9961	0.732024	236.341	84.0657		151.135	53.2696	4.8435
108-39-4	Methylphenol, 3-	Cc1cccc(c1)O	108.14	108.14	rat	90.0	50	US EPA, 1986g	0.462364	1.96	6.2049	10.07	1		1	0.462364	12.4037	2.94155	37.2762		0.9946	0.459867	12.3367	2.92567		12.103	2.83589	37.9962
93-92-5	Methylphenylcarbinyl acetate	CC(c1ccccc1)OC(=O)C	164.204	164.2	rat	91.0	50	Gaunt et al., 1974	0.304492	2.3883	5.51239		0		1	0.304492	11.1246	2.10646	27.3711		0.998	0.303883	11.1023	2.10225		10.9889	2.05309	27.6536
123-35-3	Myrcene, beta-	C=CC(=C)CCC=C(C)C	136.238	136.23	rat	NG	250	Delgado et al., 1993	1.83492	4.33	4.19532		0		1	1.83492	233.393	42.3605	7.86192		0.8986	1.64886	209.727	38.0652		209.639	37.4901	7.86522
104-61-0	Nonalactone, gamma-	CCCCCC1CCC(=O)O1	156.225	156.22	rat	730.0	360	Baer and Griepentrog, 1967a	2.30429	2.28105	5.32221		0		1	2.30429	76.1932	15.0283	30.2428		0.9988	2.30153	76.1018	15.0102		75.2102	14.6406	30.6013
112-14-1	Octyl acetate	CCCCCCCCOC(=O)C	172.268	172.26	rat	10.0	100	Daughtrey et al., 1989	0.580464	3.87857	5.24938		0		1	0.580464	10.1651	1.78467	57.1036		0.9965	0.578432	10.1295	1.77843		10.1279	1.7523	57.1129
1034-01-1	Octyl gallate	CCCCCCCCOC(=O)c1cc(O)c(c(c1)O)O	282.336	282.33	rat	NG	89	Hazelton Lab. Inc., 1970	0.315221	3.66	14.0441	7.94	1		1	0.315221	17.2708	3.36459	18.2517		0.986	0.310807	17.029	3.31749		17.0104	3.28191	18.2716
1838-19-3	Oleylamine	CCCCCCCCC=CCCCCCCCCN	267.501	267.49	rbt	13.0	3	Mercieca et al., 1990	0.0112145	7.45884	9.87347	10.67	2		1	0.0112145	1.11196	0.2516	10.0853		0.9199	0.0103162	1.02289	0.231447		1.02289	0.342292	10.0853
144-62-7	Oxalic acid	OC(=O)C(=O)O	90.034	90.03	rat	730.0	840	Fitzhugh and Nelson, 1947	9.32939	-0.77613	6.62737	1.38	1		0.974055	9.08734	152.753	177.037	59.4903		0.0128	0.119416	2.00732	2.32643		1.75382	2.05157	68.0891
108-95-2	Phenol	Oc1ccccc1	94.113	94.11	rat	721.0	153	NCI, 1980	1.62565	1.46	5.53213	9.86	1		1	1.62565	83.6122	31.5429	19.4428		0.9939	1.61574	83.1022	31.3505		83.1022	31.0818	19.4428
122-99-6	Phenoxyethanol	OCCOc1ccccc1	138.166	138.16	rat	91.0	80	Ben-Dyke et al., 1977	0.578989	1.16	6.73492		0		1	0.578989	18.8402	9.78575	30.7315		0.9952	0.576209	18.7498	9.73878		17.0152	8.79137	33.8643
698-87-3	Phenyl-1-propanol, 2-	CC(Cc1ccccc1)O	136.194	136.19	rat	91.0	10	Gaunt et al., 1982	0.0734225	1.97	6.67367		0		1	0.0734225	3.2474	0.763736	22.6097		0.9959	0.0731215	3.23408	0.760605		3.13647	0.728772	23.3133
63-91-2	Phenylalanine	NC(C(=O)O)Cc1ccccc1	165.192	165.19	rat	NG	835	Holder, 1989	5.05466	-1.44	8.19776	2.21	1		0.573784	2.90029	68.4066	79.2652	42.3978		0.5547	2.80382	66.1314	76.6288		54.9779	64.3026	50.9991
24634-61-5	Potassium sorbate	CC=CC=CC(=O)[O-]	150.218	112.13	rat	90.0	1774	Mellon Institute, 1954	8.81519	1.33	5.961	4.6	1		1	8.81519	116.137	141.733	75.9035		0.9266	8.16815	107.612	131.33		97.2015	118.457	84.0331
121-79-9	Propyl gallate	CCCOC(=O)c1cc(O)c(c(c1)O)O	212.201	212.2	rat	730.0	86	Orten et al., 1948	0.405274	1.8	12.5643	7.94	1		1	0.405274	23.1209	7.18543	17.5285		0.9995	0.405072	23.1093	7.18183		21.576	6.64739	18.7742
57-55-6	Propylene glycol	OCC(O)C	76.095	76.09	rat	105.0	2500	Gaunt et al., 1972c	32.8515	-0.92	5.99347		0		0.932207	30.6244	524.313	600.041	58.4087		0.8384	27.5427	471.552	539.659		412.592	476.473	66.7554
108-46-3	Resorcinol	Oc1cccc(c1)O	110.112	110.11	rat	90.0	32	NTP, 1992b	0.290608	0.8	9.05578	9.45	1		1	0.290608	7.71509	5.61286	37.6675		0.9937	0.288777	7.66648	5.5775		6.78742	4.93568	42.546
68-26-8	Retinol	OCC=C(C=CC=C(C=CC1=C(C)CCCC1(C)C)C)C	286.459	286.45	mus	1.0	10	Eckholfet al., 1989	0.0349079	5.68	9.5545		0		1	0.0349079	3.25573	0.380819	10.722		0.9799	0.0342063	3.19029	0.373165		3.19022	0.367519	10.7222
83-88-5	Riboflavin	OCC(C(C(Cn1c2-c(nc3c1cc(C)c(c3)C)c(=O)[nH]c(=O)n2)O)O)O	376.369	376.36	rat	NG	4	Le Clerc, 1974	0.0106276	-1.085	21.9265	9.89	1		0.847502	0.00900692	0.436471	0.501472	20.6358		0.0839	0.000891657	0.0432092	0.0496441		0.0307257	0.0356258	29.0199
532-32-1	Sodium benzoate	[O-]C(=O)c1ccccc1	144.105	122.12	rat	720.0	1000	Sodemoto and Enomoto, 1980	5.8807	1.87	6.79279	4.2	1		1	5.8807	108.221	149.969	54.3397		0.9496	5.58431	102.767	142.411		90.7885	122.566	61.509
89-65-6	Sodium erythorbate	OCC(C1OC(=O)C(=C1O)O)O	176.124	176.12	rat	728.0	784	Abe et al., 1984	4.45131	-1.85	8.4195	4.09	1		0.285491	1.27081	30.8673	35.766	41.1701		0.35	1.55796	37.8419	43.8475		31.302	36.6104	49.7718
	Sodium lauryl glyceryl ether sulfonate	CCCCCCCCCCCCOCC(COS(=O)(=O)[O-])O	363.47	340.48	rat	735.0	360	Tusing et al., 1962	0.927806	2.455	12.349	-3.59	1		1	0.927806	19.6037	36.4291	47.328		0.7471	0.693164	14.6459	27.2162		13.2873	22.4854	52.1673
13150-00-0	Sodium lauryl trioxyethylene sulfate	CCCCCCCCCCCCOCCOCCOCCOS(=O)(=O)[O-]	420.54	398.56	rat	35.0	360	Tusing et al., 1962	0.8113	2.8	12.15	-3.58	1		1	0.8113	15.0858	33.8612	53.7791		0.4131	0.335148	6.23194	13.9881		5.89083	11.4528	56.8932
25383-99-7	Sodium stearoyl lactylate	CCCCCCCCCCCCCCCCCC(=O)OC(C(=O)OC(C(=O)[O-])C)C	450.592	428.6	rat	2.0	4435	Hodge, 1953	9.36222	8.14	13.842	2.55	1		0.999427	9.35685	76.1224	18.9709	122.918		0.3092	2.8948	23.5506	5.86918		23.5506	8.26715	122.918
110-44-1	Sorbic acid	CC=CC=CC(=O)O	112.128	112.13	rat	11.0	3602	Lang, 1962; Lang et al., 1967	32.1246	1.33	5.58594	4.6	1		1	32.1246	423.229	516.507	75.9036		0.9266	29.7666	392.164	478.595		354.225	431.685	84.0332
	Stearyl tartrate	CCCCCCCCCCCCCCCCCCOC(=O)C(C(C(=O)OCCCCCCCCCCCCCCCCCC)O)O	655.04	655.04	rat	NG	3600	Frazer et al., 1954	5.49585	16.1517	19.1725	11.41	1		0.001	0.0549585	0.493166	0.051641	111.44		0.01	0.0549585	0.493166	0.051641		0.493166	0.0506683	111.44
100-42-5	Styrene	C=Cc1ccccc1	104.152	104.15	rat	730.0	12	Chemical Manufacturers Association, 1980	0.115214	2.95	3.81199		0		1	0.115214	6.1725	1.05959	18.6657		0.9952	0.114661	6.14288	1.0545		6.11691	1.03531	18.7449
26446-38-8	Sucrose monopalmitate	CCCCCCCCCCCCCCCC(=O)OC1C(O)C(OC1(CO)OC1OC(CO)C(C(C1O)O)O)CO	580.712	580.71	rat	660.0	720	Paynter, 1965	1.23985	3.16833	25		0		1	1.23985	21.3019	3.6354	58.2038		0.0867	0.107495	1.84688	0.31519		1.84535	0.310461	58.2518
25168-73-4	Sucrose monostearate	CCCCCCCCCCCCCCCCCC(=O)OC1C(O)C(OC1(CO)OC1OC(CO)C(C(C1O)O)O)CO	626.781	608.76	rat	60.0	2000	Hara, 1959	3.09916	4.15167	25		0		1	3.09916	51.1246	9.15187	60.6198		0.045	0.139462	2.30061	0.411834		2.30042	0.405776	60.6248
133-37-9	Tartaric acid	OC(C(C(=O)O)O)C(=O)O	150.086	150.09	rat	10.0	181	FDRL, 1973	1.20601	-0.518868	8.34091	3.07	1		0.997866	1.20343	12.2558	14.2075	98.1932		0.01	0.0120601	0.12282	0.142379		0.112933	0.132129	106.789
1948-33-0	Tertiary butyl hydroquinone	Oc1ccc(c(c1)C(C)(C)C)O	166.22	166.22	rat	66.0	129	Krasavage and Terhaar, 1970	0.77608	2.95806	9.36108	10.8	1		1	0.77608	22.3337	3.83286	34.7493		0.9941	0.771501	22.2019	3.81024		22.1523	3.74839	34.8271
59-02-9	Tocopherol, alpha-	CC(CCCC1(C)CCc2c(O1)c(C)c(c(c2C)O)C)CCCC(CCCC(C)C)C	430.717	430.71	rat	90.0	310	Dysmsza and Park, 1975	0.719718	11.1021	13.8017	11.4	1		0.00995977	0.00719718	1.11186	0.113258	6.47309		0.01	0.00719718	1.11186	0.113258		1.11186	0.111336	6.47309
1334-78-7	Tolualdehyde	O=Cc1ccccc1C	120.15	120.15	rat	91.0	250	Brantom et al., 1972	2.08073	2.26	4.97503		0		1	2.08073	60.2183	11.9862	34.5532		0.9946	2.0695	59.8931	11.9215		59.2491	11.6398	34.9287
108-88-3	Toluene	Cc1ccccc1	92.141	92.14	rat	193.0	590	Wolf et al., 1956c	6.40316	2.73	3.41514		0		1	6.40316	380.61	66.6717	16.8234		0.99	6.33913	376.804	66.005		376.804	65.0927	16.8234
112-27-6	Triethylene glycol	OCCOCCOCCO	150.174	150.17	mus	10.0	0.5	Neeper-Bradley et al., 1994	0.00332938	-1.75	7.78306		0		0.34445	0.00114681	0.00797854	0.00922759	143.736		0.6939	0.00231026	0.0160729	0.0185891		0.0145522	0.0169878	158.756
112-35-6	Triethylene glycol monomethyl ether	COCCOCCOCCO	164.201	164.2	rbt	13.0	1000	Krasavage et al., 1992	6.09006	-0.800149	7.50826		0		0.968956	5.901	185.404	211.359	31.8278		0.9634	5.86716	184.341	210.147		164.083	188.733	35.7574
75-50-3	Trimethylamine	CN(C)C	59.112	59.11	rat	84.0	138	Amoore et al., 1978	2.33447	0.16	2.39172	9.75	2		1	2.33447	284.871	329.312	8.19484		0.8121	1.89583	231.344	267.434		231.344	269.755	8.19484
104-67-6	Undecalactone, gamma-	CCCCCCCC1CCC(=O)O1	184.279	184.28	rat	730.0	360	Baer and Griepenlrog. 1967a	1.95357	3.20238	6.10988		0		1	1.95357	93.7173	15.994	20.8453		0.9975	1.94869	93.483	15.954		93.2842	15.6939	20.8898
121-33-5	Vanillin	COc1cc(C=O)ccc1O	152.149	152.15	rat	730.0	1441	Hagan et al., 1967b	9.47104	1.21	7.72684	7.78	1		1	9.47104	176.919	103.603	53.5333		0.9941	9.41516	175.875	102.991		164.782	96.1153	57.1371
87-99-0	Xylitol	OCC(C(C(CO)O)O)O	152.146	152.15	rat	330.0	100	Mosinger, 1971	0.657281	-2.10789	9.86757		0		0.170004	0.11174	1.97659	2.28839	56.532		0.1633	0.107334	1.89864	2.19815		1.65159	1.93007	64.9881
79-10-7	Acrilic acid	OC(=O)C=C	72.063	72.06	rat	98.0	53	BASF, 1993	0.735437	0.35	4.4534	4.25	1		1	0.735437	7.8358	9.12056	93.8561		0.4189	0.308075	3.28241	3.8206		3.00823	3.53039	102.411
107-18-6	Allyl alcohol	OCC=C	58.08	58.08	rat	105.0	4.8	Carpanini et al., 1978	0.0826446	0.17	3.76295		0		1	0.0826446	0.791693	0.797659	104.39		0.9956	0.082281	0.788209	0.794149		0.737265	0.747257	111.603
142-19-8	Allyl heptanoate	CCCCCCC(=O)OCC=C	170.252	170.25	rat	90.0	49.6	Damske et al., 1980	0.291329	3.6296	5.1999		0		1	0.291329	5.72365	0.990032	50.8993		0.9967	0.290368	5.70476	0.986765		5.70289	0.972214	50.9159
123-68-2	Allyl hexanoate	CCCCCC(=O)OCC=C	156.225	156.22	rat	365.0	125	Hagan et al., 1967c	0.800102	3.12455	4.7058		0		1	0.800102	16.6131	2.83609	48.1608		0.9985	0.798902	16.5882	2.83184		16.5699	2.78866	48.214
128-37-0	Butylated hydroxytoluene	Cc1cc(c(c(c1)C(C)(C)C)O)C(C)(C)C	220.356	220.35	rat	90.0	25	Olsen et al ., 1986	0.11345	5.1	8.87496		0		1	0.11345	14.2422	1.9995	7.96573		0.9231	0.104725	13.147	1.84574		13.1461	1.81806	7.96629
58-08-2	Caffeine	Cn1cnc2c1c(=O)n(C)c(=O)n2C	194.194	194.19	rat	21.0	10.1	Collins et al., 1983	0.0520088	-0.07	9.12295		0		0.999999	0.0520087	2.62614	2.79899	19.8042		1	0.0520088	2.62615	2.79899		2.62615	2.81943	19.8042
7235-40-7	Carotene, beta-	CC(=CC=CC=C(C=CC=C(C=CC1=C(C)CCCC1(C)C)C)C)C=CC=C(C=CC1=C(C)CCCC1(C)C)C	536.888	536.87	rat	770.0	89	Bagdon et al., 1960	0.165765	14.1272	14.3266		0		0.001	0.00165765	0.9294	0.0962337	1.78357		0.01	0.00165765	0.9294	0.0962337		0.9294	0.0944943	1.78357
99-49-0	Carvone	CC(=C)C1CC=C(C(=O)C1)C	150.221	150.22	rat	365.0	125	Hagan et al., 1967c	0.832102	2.71	5.27409		0		1	0.832102	61.9981	10.8906	13.4214		0.9952	0.828108	61.7005	10.8383		61.0775	10.5808	13.5583
2244-16-8	Carvone, d-	CC(=C)C1CC=C(C(=O)C1)C	150.221	150.22	mus	730.0	750	NTP, 1990b	4.99261	2.71	5.27409		0		1	4.99261	209.184	36.7453	23.867		0.9952	4.96865	208.18	36.5689		206.078	35.7002	24.1105
431-03-8	Diacetyl	CC(=O)C(=O)C	86.09	86.09	rat	90.0	90	Colley et al., 1969	1.04542	-1.34	2.89474		0		0.656212	0.686015	10.0993	11.6467	67.9272		0.9948	1.03998	15.3102	17.656		13.6219	15.8548	76.3461
131-17-9	Diallyl phtalate	C=CCOC(=O)c1ccccc1C(=O)OCC=C	246.262	246.26	mus	721.0	150	NTP, 1983b	0.609102	3.23	8.15241		0		1	0.609102	18.9676	3.23756	32.1128		0.9987	0.608311	18.9429	3.23335		18.8993	3.18001	32.187
29990-68-9	Diketopiperazine	O=C1NCCNC1=O	114.1	114.1	mus	770.0	500	Anonymous, 1974	4.38212	-0.953093	7.74967	10.72	1		0.918423	4.02464	60.1821	68.9369	66.8744		0.6397	2.80324	41.918	48.0159		34.2978	39.645	81.7324
4940-11-8	Ethyl maltol	CCc1occc(=O)c1O	140.138	140.14	rat	90.0	200	Gralla et al .. 1969	1.42719	0.63	6.64697	8.38	1		1	1.42719	37.2367	31.3371	38.3273		0.9946	1.41948	37.0357	31.1679		32.1473	27.1097	44.1554
121-32-4	Ethyl vanillin	CCOc1cc(C=O)ccc1O	166.176	166.17	rat	730.0	1441	Hagan et al., 1967b	8.67122	1.58	8.76238	7.91	1		1	8.67122	251.937	97.5308	34.4181		0.9941	8.62006	250.451	96.9554		237.285	91.1629	36.3279
	Ethylhexyl phtalate, mono-2-	CCCCC(COC(=O)c1ccccc1C(=O)O)CC	278.34	278.34	rat	10.0	50	Ruddick et al .. 1981	0.179636	4.7487	11.2905	3.37	1		1	0.179636	59.391	175.135	3.02464		0.601	0.107961	35.694	105.256		35.694	84.1096	3.02464
54350-48-0	Etretinate	CCOC(=O)C=C(C=CC=C(C=Cc1c(C)cc(c(c1C)C)OC)C)C	354.49	354.48	rat	1.0	6	Agnish et al., 1990	0.0169252	6.805	12.587		0		1	0.0169252	716.306	73.8366	0.0236285		0.4182	0.00707814	299.559	30.8785		299.559	30.4007	0.0236285
55-38-9	Fenthion	CSc1ccc(cc1C)OP(=S)(OC)OC	278.32	278.33	rat	91.0	16	NCI, 1978b	0.0574898	4.09	9.03835		0		1	0.0574898	15.7679	2.80969	3.64601		0.9642	0.0554317	15.2034	2.7091		15.1794	2.66533	3.65177
98-01-1	Furfural	O=Cc1ccco1	96.085	96.08	rat	720.0	30	NTP, 1990c	0.312207	0.41	3.86306		0		1	0.312207	6.82827	6.29613	45.7227		0.9946	0.310521	6.7914	6.26213		5.94579	5.50444	52.2254
125-12-2	Isobornyl acetate	CC(=O)OC1CC2C(C1(C)CC2)(C)C	196.29	196.29	rat	91.0	15	Gaunt et al., 1971b	0.0764175	4.3	6.00008		0		1	0.0764175	4.2392	0.767588	18.0264		0.9974	0.0762189	4.22818	0.765592		4.22734	0.754203	18.03
78-59-1	Isophorone	CC1=CC(=O)CC(C1)(C)C	138.21	138.21	rat	91.0	500	NTP, 1986a	3.61768	1.7	4.89299		0		1	3.61768	189.054	55.7334	19.1357		0.9956	3.60177	188.222	55.4882		176.907	51.6022	20.3596
118-71-8	Maltol	O=c1ccoc(c1O)C	126.111	126.11	mus	180.0	20	Marshall and Bouchard, 1980	0.158589	0.09	5.18298	8.41	1		1	0.158589	2.29035	2.38224	69.2422		0.994	0.157638	2.27661	2.36795		1.90931	1.99915	82.5625
110-43-0	Methyl amyl ketone	CCCCCC(=O)C	114.188	114.19	rat	91.0	20	Gaunt et al., 1972b	0.175153	1.98	4.11268		0		1	0.175153	3.28785	0.767789	53.2728		0.9972	0.174662	3.27864	0.76564		3.23678	0.746737	53.9617
134-20-3	Methyl anthranilate	COC(=O)c1ccccc1N	151.165	151.16	rat	115.0	150	Dow Chemical, 1967	0.99226	1.88	6.99688		0		1	0.99226	44.7827	11.274	22.1572		0.9987	0.99097	44.7245	11.2594		43.0726	10.7176	23.007
110-89-4	Piperidine	C1CCCNC1	85.15	85.15	rat	84.0	69	Amoore et al. 1978	0.810335	0.84	4.31706	10.45	2		1	0.810335	29.5809	33.9897	27.3939		0.9393	0.761147	27.7853	31.9265		22.6667	26.2025	33.58
120-57-0	Piperonal	O=Cc1ccc2c(c1)OCO2	150.133	150.13	rat	730.0	360	Baer and Griepentrog, 1967b	2.39783	1.05	5.74946		0		1	2.39783	100.406	58.2972	23.8812		0.9949	2.3856	99.8942	57.9999		86.6575	50.1213	27.529
107-19-7	Propargyl alcohol	OCC#C	56.064	56.06	rat	91.0	5	US EPA, 1987	0.0891774	-0.38	3.65782		0		0.999666	0.0891476	1.22815	1.36442	72.5867		0.9939	0.0886334	1.22107	1.35655		1.09889	1.23099	80.6571
110-86-1	Pyridine	c1cccnc1	79.102	79.1	rat	90.0	1	US EPA, 1986h	0.0126416	0.65	3.64448	5.23	2		1	0.0126416	0.314111	0.254264	40.2456		0.9968	0.0126011	0.313106	0.25345		0.275135	0.223032	45.7998
546-80-5	Thujone	O=C1CC2(C(C1C)C2)C(C)C	152.237	152.23	rat	98.0	5	Margaria, 1963	0.032842	2.77487	4.99859		0		1	0.032842	1.58556	0.276188	20.7132		0.9991	0.0328125	1.58413	0.275939		1.57515	0.270569	20.8313
1465-25-4	(1 -naphthyl)ethylene-diamine dihydro chloride, N-	NCCNc1cccc2c1cccc2	259.17	186.25	rat	728.0	39	NCl, 1979b	0.108141	1.817	9.71497	9.43	2		1	0.108141	9.95091	10.2547	10.8675		0.8451	0.0913902	8.40951	8.66626		5.67503	5.76355	16.1039
999-81-5	(2-chloroethyl)trimethyl-ammonium chloride	ClCC[N+](C)(C)C	158.07	122.62	rat	756.0	138	NCl 1979c	0.677238	-1.31491	6.52576		3		0.676783	0.458343	122.511	141.242	3.74124		0.4312	0.292025	78.0558	89.99		24.0202	27.9459	12.1575
140-49-8	(chloroacetyl)-acetanilide, 4'-	ClCC(=O)c1ccc(cc1)NC(=O)C	211.65	211.64	rat	609.0	790	NCI, 1979d	3.7324	1.32088	10.2183		0		1	3.7324	369.37	161.619	10.1048		0.9951	3.71411	367.56	160.827		296.03	128.601	12.5464
50-29-3	1,1'-(2,2,2-trichloroethylidene) bis(4-chloro)-benzene	ClC(C(c1ccc(cc1)Cl)c1ccc(cc1)Cl)(Cl)Cl	354.48	354.48	rat	546.0	16	NCI, 1978c	0.0451365	6.91	9.97517		0		1	0.0451365	12738.2	1307.43	0.00354339		0.1178	0.00531708	1500.56	154.015		1500.56	151.626	0.00354339
	11-oxo-11H-pyrido(2,1-b) quinazoline-2-carboxylic acid	OC(=O)c1ccc2c(c1)c(=O)n1c(n2)cccc1	240.21	240.21	rat	11.0	90	Nishimura et al., 1988	0.374672	1.86967	13.0364	4	1		1	0.374672	19.1278	26.5446	19.5879		0.8848	0.33151	16.9243	23.4867		12.3837	16.7414	26.77
93-72-1	2(2,4,5-trichlorophenoxy) propionic acid	CC(C(=O)O)Oc1cc(Cl)c(cc1Cl)Cl	269.5	269.51	rat	730.0	2.6	Mullison, 1966	0.00964785	3.8	9.68029	2.93	1		1	0.00964785	6.29428	19.3059	1.5328		0.9938	0.00958804	6.25526	19.1862		4.88345	12.0752	1.96337
93-65-2	2-(2-methyl-4-chlorophenoxy) propionic acid	OC(=O)C(Oc1ccc(cc1C)Cl)C	214.65	214.65	rat	90.0	2.5	Verschuuren et al., 1975	0.0116469	3.2	9.70647	3.19	1		1	0.0116469	0.746719	1.97824	15.5974		0.9903	0.0115339	0.739476	1.95905		0.672807	1.47821	17.1429
94-81-5	4-(2-methyl-4-chlorophenoxy) butyric acid	OC(=O)CCCOc1ccc(cc1C)Cl	228.67	228.67	rat	91.0	12	Rhodia Inc. 1970	0.0524774	3.17148	9.86409	4.58	1		1	0.0524774	3.98039	9.98758	13.184		0.9927	0.0520943	3.95134	9.91467		3.53342	7.44041	14.7433
2475-45-8	C.I. Disperse Blue 1	O=C1c2c(N)ccc(c2C(=O)c2c1c(N)ccc2N)N	268.276	268.27	rat	91.0	62	NTP, 1986c	0.2311	1.81293	12.1782		0		1	0.2311	30.565	8.13468	7.56093		0.0565	0.0130572	1.72692	0.45961		1.52957	0.402505	8.53647
6373-74-6	C.I. Orange 3	O=N(=O)c1cc(ccc1Nc1ccc(c(c1)S(=O)(=O)[O-])Nc1ccccc1)N(=O)=O	452.37	430.39	mus	91.0	500	NTP, 1988c	1.05159	1.755	18.965		0		1	1.05159	47.7147	13.3658	22.039		0.9956	1.04696	47.5048	13.307		43.6419	12.0916	23.9898
3567-69-9	C.I. Acid Red 14	Oc1c(N=Nc2ccc(c3c2cccc3)S(=O)(=O)[O-])cc(c2c1cccc2)S(=O)(=O)[O-]	502.42	458.47	mus	91.0	1171	NTP, 1982c	2.12684	1.665	24.466	-0.6	1		1	2.12684	338.908	442.443	6.27555		0.01	0.0212684	3.38908	4.42443		1.06676	1.37393	19.9373
2832-40-8	C.I. Disperse Yellow	CC(=O)Nc1ccc(cc1)N=Nc1cc(C)ccc1O	269.304	269.3	rat	91.0	250	NTP, 1982[	0.928305	3.29	14.016	8.58	1		1	0.928305	64.8188	11.3843	14.3216		0.9617	0.892751	62.3362	10.9483		62.1682	10.7771	14.3603
6471-49-4	C.I. Pigment Red 23	COc1ccc(cc1N=Nc1c(O)c(cc2c1cccc2)C(=O)Nc1cccc(c1)N(=O)=O)N(=O)=O	487.428	487.42	rat	720.0	1100	NTP, 1992c	2.25671	5.88977	19.7613	11.49	1		1	2.25671	244.767	27.5014	9.2198		0.0233	0.0525813	5.70308	0.640782		5.70302	0.631056	9.21989
842-07-9	C.I. Solvent Yellow 14	Oc1ccc2c(c1N=Nc1ccccc1)cccc2	248.285	248.28	rat	91.0	50	NTP, 1982g	0.201377	4.92515	11.4117		0		1	0.201377	32.7592	4.98978	6.14721		0.9764	0.196625	31.986	4.87202		31.9817	4.79889	6.14805
139-33-3	EDTA, disodium	[O-]C(=O)CN(CC(=O)O)CCN(CC(=O)O)CC(=O)[O-]	336.208	292.24	rat	84.0	1000	Yang, 1964	2.58538	-1.08385	9.57339	1.78	1		0.848227	2.19298	20.9434	24.2695	104.71		0.0523	0.135215	1.29133	1.49641		1.19332	1.39578	113.31
2784-94-3	HC Blue No. 1	OCCN(c1ccc(c(c1)N(=O)=O)NC)CCO	255.274	255.27	rat	91.0	300	NTP, 1985d	1.17519	0.60522	12.4033	5.93	2		1	1.17519	38.3317	32.1407	30.6584		0.9923	1.16614	38.0366	31.8932		32.024	26.9074	36.4146
33229-34-4	HC Blue No. 2	OCCNc1ccc(cc1N(=O)=O)N(CCO)CCO	285.3	285.3	rat	91.0	310	NTP, 1985e	1.08658	1.7	14.2771	4.91	2		1	1.08658	30.5229	9.01083	35.5987		0.9142	0.993347	27.904	8.2377		26.9748	7.87964	36.825
59820-43-8	HC Yellow 4	OCCNc1ccc(cc1OCCO)N(=O)=O	242.231	242.23	rat	720.0	115	NTP, 1992i	0.474751	0.36399	12.0452		0		1	0.474751	24.8489	23.3763	19.1055		0.9899	0.469956	24.5979	23.1402		18.2411	17.2363	25.7636
	LY201116	O=C(c1ccc(cc1)N)Nc1c(C)cccc1C	240.3	240.3	rat	12.0	10	Higdon et al., date unknown	0.0416146	2.25897	11.6024		0		1	0.0416146	4.7246	0.940838	8.80808		0.9936	0.0413483	4.69436	0.934817		4.50196	0.884842	9.18452
121588-75-8	LY237733	O=C(C1CN(C)C2C(C1)c1cccc3c1c(C2)cn3C(C)C)NC1CCCCC1	393.575	393.57	rat	12.0	10	Kelich et al., 1991	0.0254078	4.83667	18.062	7.35	2		1	0.0254078	2.06705	0.343072	12.2918		0.9946	0.0252706	2.05589	0.34122		2.0556	0.34234	12.2935
83-32-9	Acenaphtene	c1cc2cccc3c2c(c1)CC3	154.212	154.21	mus	90.0	175	US EPA, 1989b	1.13479	3.92	6.23896		0		1	1.13479	36.7116	6.46331	30.9109		0.9483	1.07612	34.8136	6.12916		34.7965	6.03707	30.926
30560-19-1	Acephate	COP(=O)(NC(=O)C)SC	183.16	183.17	rat	NG	2.5	Chevron, 1987	0.01365	-0.85	8.78366	11	1		0.956073	0.0130504	0.3461	0.395242	37.707		0.9865	0.0134657	0.357115	0.407821		0.29252	0.33707	46.0336
33665-90-6	Acesulfame potassium	O=C1C=C(C)OS(=O)(=O)[N-]1	163.15	163.15	rat	28.0	266	Sinkeldam et al., 1976	1.6304	-1.05	5.075	-0.28	1		0.86872	1.41636	79.4218	92.0361	17.8334		0.067	0.109237	6.1254	7.09828		4.13248	4.83363	26.4338
103-90-2	Acetaminophen	CC(=O)Nc1ccc(cc1)O	151.165	151.16	mus	720.0	110	NTP, 1993b	0.727658	0.46	9.32184	9.86	1		1	0.727658	4.51049	4.06504	161.326		0.8	0.582126	3.60839	3.25204		3.60839	3.26353	161.326
5977-14-0	Acetoacetamide	CC(=O)CC(=O)N	101.105	101.1	rat	90.0	177	Mayer et al., 1979	1.75057	-0.592263	6.84039		0		0.99511	1.74201	24.5844	27.7523	70.8584		0.8085	1.41533	19.9741	22.548		17.8983	20.3811	79.0766
	Acetoacetamide-N-sulfonic acid	O=C(NS(=O)(=O)O)CC(=O)C	181.17	181.17	rat	90.0	1863	Fuchs et al., 1986	10.2832	-2.09906	8.62677	-0.41	1		0.173159	1.78062	36.3635	42.1343	48.9672		0.01	0.102832	2.10001	2.43327		1.78623	2.08915	57.5691
34256-82-1	Acetochlor	CCOCN(c1c(C)cccc1CC)C(=O)CCl	269.77	269.77	rat	730.0	10	Monsanto Co., 1986	0.0370686	4.14	10.2115		0		1	0.0370686	4.5407	0.812122	8.16364		0.9952	0.0368907	4.5189	0.808224		4.51606	0.795904	8.16877
75-05-8	Acetonitrile	CC#N	41.053	41.05	rat	14.0	190	International Research and Development Corp., 1981	4.62783	-0.34	2.25374		0		0.999818	4.62698	27.0462	29.929	171.077		0.9964	4.61117	26.9537	29.8267		25.7447	28.7232	179.111
62476-59-9	Acifluorin sodium	Clc1cc(ccc1Oc1ccc(c(c1)C(=O)[O-])N(=O)=O)C(F)(F)F	383.64	361.66	rat	730.0	25	Rhone-Poulenc, 1983	0.0614317	3.7	12.308	1.93	1		1	0.0614317	19.9361	60.1118	3.08143		0.6771	0.0415954	13.4987	40.7017		11.4874	27.9827	3.62095
79-06-1	Acrylamide	NC(=O)C=C	71.079	71.08	rat	90.0	0.2	Burek et al., 1980	0.00281381	-0.67	5.14369		0		0.989409	0.00278401	0.217248	0.246278	12.8149		0.44	0.00123808	0.0966126	0.109522		0.0966126	0.110491	12.8149
107-13-1	Acrylonitrile	C=CC#N	53.064	53.06	rat	10.0	25	Murray et al., 1976; 1978	0.471094	0.25	2.44919		0		1	0.471094	7.16634	7.03942	65.737		0.996	0.469209	7.13767	7.01126		6.45045	6.37039	72.7406
15972-60-8	Alachlor	COCN(c1c(CC)cccc1CC)C(=O)CCl	269.77	269.77	rat	730.0	2.5	Monsanto Co., 1984a	0.00926715	3.52	9.5978		0		1	0.00926715	2.20912	0.380104	4.19496		0.9952	0.00922267	2.19851	0.37828		2.19851	0.372842	4.19496
54965-21-8	Albendazole	CCCSc1ccc2c(c1)nc([nH]2)NC(=O)OC	265.33	265.33	rat	60.0	1	Boutemy, 1980	0.00376889	3.07	12.666	7.49	1		1	0.00376889	0.206696	0.0472781	18.2339		0.7811	0.00294388	0.161451	0.0369289		0.160507	0.0365782	18.3412
	Albendazole sulfoxide	CCCS(=O)c1ccc2c(c1)nc([nH]2)NC(=O)OC	281.33	281.33	rat	8.0	6	Martin, 1980	0.0213273	1.27	13.9378	7.28	1		1	0.0213273	1.34743	0.929154	15.8281		0.9941	0.0212014	1.33948	0.923672		1.05175	0.723324	20.1582
116-06-3	Aldicarb	CNC(=O)ON=CC(SC)(C)C	190.26	190.26	rat	90.0	0.3	Union Carbide, 1974	0.00157679	1.13	8.08458		0		1	0.00157679	0.0884057	0.0473646	17.8358		0.9961	0.00157064	0.0880609	0.0471799		0.0744153	0.0396746	21.1064
1646-88-4	Aldicarb sulfone	CNC(=O)ON=CC(S(=O)(=O)C)(C)C	222.26	222.26	rat	90.0	0.6	Union Carbide, 1968	0.00269954	-0.57	8.078		0		0.996157	0.00268917	0.212092	0.239099	12.6792		0.9912	0.00267579	0.211037	0.23791		0.12812	0.145691	20.8849
33178-86-8	Alinidine hydrobromide	C=CCN(c1c(Cl)cccc1Cl)C1=NCCN1	270.16	270.16	rat	NG	2	Matsuo et al 1989	0.00740302	2.52283	10.4981	10.75	2		1	0.00740302	1.66493	1.51648	4.44644		0.9901	0.00732973	1.64845	1.50146		0.900186	0.777799	8.14247
74223-64-6	Ally	COc1nc(nc(n1)C)NC(=O)NS(=O)(=O)c1ccccc1C(=O)OC	381.36	381.37	rat	NG	25	du Pont, 1985a	0.0655566	2.2	14.3171	4.2	1		1	0.0655566	4.76643	7.63194	13.7538		0.6062	0.0397404	2.88941	4.62648		2.01296	3.04081	19.7423
2835-39-4	Allyl isovalerate	C=CCOC(=O)CC(C)C	142.198	142.2	rat	91.0	62	NTP, 1983c	0.436018	2.70374	4.12263		0		1	0.436018	11.5996	2.03944	37.589		0.9988	0.435495	11.5857	2.037		11.5431	2.00151	37.7278
915-67-3	Amaranth	Oc1c(N=Nc2ccc(c3c2cccc3)S(=O)(=O)[O-])c2ccc(cc2cc1S(=O)(=O)[O-])S(=O)(=O)[O-]	604.46	538.53	rat	20.0	7.5	Collins et al., 1972	0.0110544	0.585	25	-0.32	1		1	0.0110544	2.38433	2.78661	4.63627		0.01	0.000110544	0.0238433	0.0278661		0.00840071	0.00989115	13.1589
67485-29-4	Amdro	FC(c1ccc(cc1)C=CC(=NN=C1NCC(CN1)(C)C)C=Cc1ccc(cc1)C(F)(F)F)(F)F	494.485	494.48	rat	NG	2.5	American Cyanamid, 1982	0.00505571	2.31	10.7855	8.1	2		1	0.00505571	5.50491	2.02463	0.918401		0.01	5.05571e-05	0.0550491	0.0202463		0.0234564	0.00871083	2.15536
787-93-9	Ameltolide	O=C(c1ccc(cc1)N)Nc1c(C)cccc1C	240.306	240.3	rat	12.0	10	Higdon et al., 1991	0.0416126	2.25897	11.6024		0		1	0.0416126	4.72436	0.940791	8.80808		0.9936	0.0413462	4.69413	0.93477		4.50173	0.884798	9.18452
834-12-8	Ametryn	CCNc1nc(NC(C)C)nc(n1)SC	227.33	227.33	rat	91.0	10	Ciba, 1961	0.0439889	2.98	9.41706		0		1	0.0439889	5.65594	0.969448	7.77747		0.9942	0.0437338	5.62313	0.963825		5.57016	0.941325	7.85144
17026-81-2	Amino-4-ethoxy-acetanilide, 3-	CCOc1ccc(cc1N)NC(=O)C	194.234	194.23	rat	546.0	316	NCI. 1978d	1.62687	1.18361	10.3531		0		1	1.62687	93.4311	47.3459	17.4125		0.9915	1.61304	92.6369	46.9434		78.9213	39.7711	20.4386
99-57-0	Amino-4-nitrophenol, 2-	O=N(=O)c1ccc(c(c1)N)O	154.125	154.12	rat	91.0	250	NTP, 1988c	1.62201	1.26	9.73242	6.82	1		1	1.62201	59.8222	52.9059	27.1138		0.9934	1.6113	59.4274	52.5567		48.9816	43.2735	32.8961
121-88-0	Amino-5-nitrophenol, 2-	O=N(=O)c1ccc(c(c1)O)N	154.125	154.12	rat	91.0	100	NTP, 1988d	0.648803	1.08291	9.64242	8.08	1		1	0.648803	34.1942	20.9793	18.974		0.9929	0.644196	33.9515	20.8304		28.1785	17.2327	22.8613
123-30-8	Aminophenol, p-	Nc1ccc(cc1)O	109.128	109.13	rat	180.0	196	Burnetl et al .. 1989	1.79609	0.04	8.07334	10.17	1		1	1.79609	85.6631	89.2877	20.9669		0.9545	1.71437	81.7655	85.2251		60.2189	63.1916	28.4689
33089-61-1	Amitraz	CN(C=Nc1ccc(cc1C)C)C=Nc1ccc(cc1C)C	293.414	293.41	rbt	NG	1	Upjohn Co ., 1973	0.00340811	5.5	10.967	4.94	2		1	0.00340811	2.59895	0.317744	1.31134		0.5566	0.00189695	1.44658	0.176856		1.44646	0.1742	1.31145
	Ammonium carmine	OCC1OC(C(C(C1O)O)O)c1c(O)c2c(c(c1O)O)C(=O)c1c(C2=O)c(C)c(c(c1)O)C(=O)O	492.39	492.39	rat	21.0	500	Gaunt et al., 1976	1.01546	1.095	25	1.62	1		1	1.01546	36.1678	43.236	28.0762		0.01	0.0101546	0.361678	0.43236		0.278826	0.334342	36.4189
60-13-9	Amphetamine sulfate, dl-	CC(Cc1ccccc1)N	368.49	135.21	rat	720.0	1	NTP, 1991a	0.000995766	1.76	6.43596	9.94	2		1	0.000995766	0.10682	0.115101	9.32187		0.9	0.00089619	0.0961384	0.103591		0.0961384	0.10221	9.32187
7177-48-2	Ampicillin trihydrate	NC(c1ccccc1)C(=O)NC1C(=O)N2C1SC(C2C(=O)O)(C)C	403.45	349.41	mus	91.0	1000	NTP, 1987a	2.14662	1.35	17.66	2.44	1		1	2.14662	24.8346	30.493	86.4367		0.62	1.33091	15.3975	18.9056		15.3975	18.8695	86.4367
104-46-1	Anethole, trans	CC=Cc1ccc(cc1)OC	148.205	148.2	rat	819.0	172	Truhaut et al ., 1988	1.16052	3.16704	5.36486		0		1	1.16052	104.881	17.8992	11.065		0.9935	1.15297	104.2	17.7829		103.748	17.4546	11.1132
101-05-3	Anilazine	Clc1nc(nc(n1)Cl)Nc1ccccc1Cl	275.52	275.52	rat	91.0	400	NCl, 1978e	1.4518	3.88	11.0734		0		1	1.4518	4019.16	705.704	0.36122		0.9804	1.42334	3940.38	691.872		3841.06	664.636	0.37056
20265-97-8	Anisidine hydrochloride, p-	COc1ccc(cc1)[NH3+]	159.61	123.15	rat	721.0	237	NCl, 1978f	1.14568	-0.17	11.091	5.21	2		0.99999	1.14567	112.563	122.011	10.178		0.996	1.1411	112.114	121.525		63.3529	69.2001	18.0117
118-92-3	Anthranilic acid	OC(=O)c1ccccc1N	137.138	137.14	rat	546.0	1376	NCI, 1978g	10.0338	1.21	9.09697	4.94	1		1	10.0338	236.282	283.727	42.4655		0.6635	6.65745	156.773	188.253		131.365	157.924	50.679
74115-24-5	Apollo	Clc1ccccc1c1nnc(nn1)c1ccccc1Cl	303.15	303.15	rat	NG	2	BCF Chemicals, 1984	0.00659739	3.1	11.219		0		1	0.00659739	9.02364	1.54099	0.731123		0.0348	0.000229589	0.314023	0.0536265		0.291609	0.0490945	0.787319
27323-18-8	Arochlor 1254	Clc1ccc(cc1Cl)c1ccc(c(c1Cl)Cl)Cl	326.44	326.44	rat	735.0	2	NCI, 1978h	0.0061267	6.5	10		0		1	0.0061267	866.218	90.8466	0.00707293		0.9	0.00551403	779.596	81.762		779.596	80.5051	0.00707293
22839-47-0	Aspartame	COC(=O)C(NC(=O)C(CC(=O)O)N)Cc1ccccc1	294.307	294.3	rat	364.0	74	Ishii et al., 1981	0.251432	0.318635	13.9083	3.71	1		1	0.251432	4.50807	5.24594	55.7738		0.2318	0.058282	1.04497	1.21601		0.905944	1.06302	64.3328
76578-14-8	Assure	CCOC(=O)C(Oc1ccc(cc1)Oc1cnc2c(n1)ccc(c2)Cl)C	372.81	372.8	rat	728.0	0.9	du Pont, 1985b	0.00241403	4.28	12.1		0		1	0.00241403	0.730554	0.132073	3.30439		0.4082	0.000985409	0.298212	0.0539123		0.297877	0.0530615	3.3081
3337-71-1	Asulam	COC(=O)NS(=O)(=O)c1ccc(cc1)N	230.24	230.24	rat	756.0	36	Rhone-Poulenc, 1981a	0.156359	-0.27	10.002	4.63	1		0.999942	0.156349	10.3919	12.0511	15.0453		0.0646	0.0101008	0.671355	0.778546		0.427354	0.500111	23.6356
1912-24-9	Atrazine	CCNc1nc(NC(C)C)nc(n1)Cl	215.69	215.68	rat	NG	3.5	Ciba, 1987	0.0162262	2.61	8.8026		0		1	0.0162262	7.15339	1.27791	2.26833		0.9881	0.0160331	7.06826	1.2627		7.06826	1.24544	2.26833
65195-55-3	Avermectin B1	COC1CC(OC2C(C)C=CC=C3COC4C3(O)C(C=C(C4O)C)C(=O)OC3CC(CC=C2C)OC2(C3)C=CC(C(O2)C(CC)C)C)OC(C1OC1CC(OC)C(C(O1)C)O)C	873.09	873.08	mus	NG	0.03	Merck & Co., 1985	3.43603e-05	5.09667	25		0		1	3.43603e-05	0.00226275	0.000318125	15.1852		0.9861	3.38827e-05	0.00223129	0.000313703		0.00223115	0.000309001	15.1862
1649-18-9	Azaperone	Fc1ccc(cc1)C(=O)CCCN1CCN(CC1)c1ccccn1	327.403	327.4	mus	10.0	2.5	Mosher et al ., 1973	0.00763578	3.3	13.2538	7.2	2		1	0.00763578	0.358001	0.0637958	21.3289		0.992	0.00757469	0.355137	0.0632855		0.353622	0.0628645	21.4203
86-50-0	Azinphos methyl	COP(=S)(SCn1nnc2c(c1=O)cccc2)OC	317.32	317.33	rat	730.0	0.18	Huntingdon Research Centre, 1966	0.000567269	2.75	10.3274		0		1	0.000567269	0.251746	0.0439835	2.25334		0.9899	0.000561539	0.249203	0.0435393		0.249203	0.0429365	2.25334
3567-69-9	Azorubine	Oc1c(N=Nc2ccc(c3c2cccc3)S(=O)(=O)[O-])cc(c2c1cccc2)S(=O)(=O)[O-]	502.42	458.47	rat	90.0	250	Gaunt et al ., 1967a	0.454064	1.665	24.466	-0.6	1		1	0.454064	128.666	167.974	3.529		0.01	0.00454064	1.28666	1.67974		0.404997	0.521611	11.2115
99287-30-6	Azuletil sodium (KTI-32)	CCc1cc(c2-c1cccc(c2)C(C)C)S(=O)(=O)O	278.37	278.37	rat	12.0	10	Tesh et al ., 1991	0.0359234	2.97733	10.7522		0		1	0.0359234	3.61084	0.618987	9.94878		0.01	0.000359234	0.0361084	0.00618987		0.0358402	0.00605756	10.0232
114-26-1	Baygon	CNC(=O)Oc1ccccc1OC(C)C	209.245	209.24	rat	730.0	10	Mobay Chemical. 1984a	0.0477897	1.52	8.7192		0		1	0.0477897	1.93001	0.681846	24.7614		0.996	0.0475986	1.92229	0.679118		1.79705	0.629066	26.487
43121-43-3	Bayleton	O=C(C(C)(C)C)C(n1ncnc1)Oc1ccc(cc1)Cl	293.75	293.75	rat	730.0	2.5	Mobay Chemical, 1978	0.00851064	2.77	10.3948		0		1	0.00851064	1.33087	0.231955	6.39478		0.9918	0.00844085	1.31996	0.230053		1.29576	0.222704	6.51423
68359-37-5	Baythroid	N#CC(c1ccc(c(c1)Oc1ccccc1)F)OC(=O)C1C(C1(C)C)C=C(Cl)Cl	434.29	434.29	rat	NG	2.5	Mobay Chemical, 1983	0.00575652	5.95	12.5337		0		1	0.00575652	4.65767	0.518289	1.23592		0.716	0.00412167	3.33489	0.371095		3.33489	0.365458	1.23592
17804-35-2	Benomyl	CCCCNC(=O)n1c(NC(=O)OC)nc2c1cccc2	290.323	290.32	rat	NG	5	du Pont, 1968	0.017222	2.12	12.0096	7.28	1		1	0.017222	0.953503	0.327198	18.0618		0.8226	0.0141668	0.784352	0.269153		0.740177	0.252941	19.1398
25057-89-0	Bentazon	CC(N1C(=O)c2ccccc2NS1(=O)=O)C	240.28	240.28	rat	90.0	3.5	BASF, 1970	0.0145663	2.34	9.47645	3.28	1		1	0.0145663	1.08415	1.88524	13.4357		0.9147	0.0133238	0.991675	1.72443		0.707495	1.13903	18.8324
271-89-6	Benzofuran	c1ccc2c(c1)occ2	118.135	118.13	rat	90.0	31.25	NTP,1989d	0.264517	2.67	4.47537		0		1	0.264517	8.65675	1.53	30.5561		0.9936	0.262824	8.60134	1.52021		8.55935	1.49199	30.706
119-53-9	Benzoin	OC(C(=O)c1ccccc1)c1ccccc1	212.248	212.24	rat	90.0	12.5	NTP, 1980a	0.0588912	2.13	8.76846		0		1	0.0588912	3.48447	0.740163	16.901		0.9936	0.0585142	3.46217	0.735425		3.36284	0.7053	17.4002
1694-09-3	Benzyl Violet 4B	CC[N+](=C1C=CC(=C(c2ccc(cc2)N(Cc2cccc(c2)S(=O)(=O)[O-])CC)c2ccc(cc2)N(C)C)C=C1)Cc1cccc(c1)S(=O)(=O)[O-]	733.87	712.9	rat	730.0	360	FDA.1964	0.476533	-0.02	25		3		1	0.476533	81.5571	86.0949	5.84293		0.01	0.00476533	0.815572	0.86095		0.354159	0.375293	13.4553
120-32-1	Benzyl-p-chlorophenol, o-	Clc1ccc(c(c1)Cc1ccccc1)O	218.68	218.68	rat	91.0	120	NTP, 1994	0.548747	3.6	9.86283	9.81	1		1	0.548747	132.302	22.8883	4.1477		0.9898	0.54315	130.952	22.6548		130.39	22.2343	4.16557
63659-18-7	Betaxolol	OC(COc1ccc(cc1)CCOCC1CC1)CNC(C)C	307.434	307.43	rbt	13.0	12	Tesh et al., 1990	0.0390323	2.81	11.721	9.43	2		1	0.0390323	20.6208	13.8923	1.89286		0.9	0.035129	18.5587	12.503		18.5587	12.2467	1.89286
141-66-2	Bidrin	COP(=O)(OC(=CC(=O)N(C)C)C)OC	237.192	237.19	rat	NG	0.1	Shell Chemical Co .. 1965	0.000421596	-0.0949251	8.39553		0		0.999998	0.000421595	0.0207385	0.0222015	20.3291		0.9957	0.000419783	0.0206494	0.0221061		0.0149575	0.0161313	28.065
82657-04-3	Biphenthrin	O=C(C1C(C1(C)C)C=C(C(F)(F)F)Cl)OCc1cccc(c1C)c1ccccc1	422.87	422.87	rat	NG	1	FMC Corp., 1984	0.00236479	7.11903	11.4956		0		1	0.00236479	0.999497	0.101907	2.36598		0.31	0.000733086	0.309844	0.0315911		0.309843	0.0310988	2.36599
92-52-4	Biphenyl, 1,1-	c1ccc(cc1)c1ccccc1	154.212	154.21	rat	700.0	50	Ambrose et al., 1960	0.324225	4.01	6.05177		0		1	0.324225	9.04066	1.60166	35.863		0.9081	0.294429	8.20982	1.45447		8.20982	1.43327	35.863
2185-92-4	Biphenylamine hydrochloride, 2-	Nc1ccccc1c1ccccc1	205.69	169.22	mus	91.0	54	NTP, 1982c	0.215983	2.84	8.53732		0		1	0.215983	11.9474	2.06721	18.0778		0.9898	0.21378	11.8255	2.04612		11.7083	1.9976	18.2589
108-60-1	Bis(2-chloro-1-methyl-ethyl)ether, Technical Grade	ClCC(OC(CCl)C)C	171.06	171.06	rat	91.0	100	NCI, 197ge	0.58459	2.48	4.69009		0		1	0.58459	96.4249	17.7544	6.06265		0.997	0.582836	96.1356	17.7011		92.6198	16.824	6.29278
39638-32-9	Bis(2-chloroisopropyl)ether	CC(OC(Cl)(C)C)(Cl)C	171.06	171.06	mus	728.0	36	Mitsumori et al., 1979	0.210452	3.28195	4.19405		0		1	0.210452	29.6806	5.06934	7.09056		0.9951	0.209421	29.5352	5.0445		29.2636	4.92686	7.15638
80-05-7	Bisphenol A	CC(c1ccc(cc1)O)(c1ccc(cc1)O)C	228.291	228.29	rat	91.0	56	NTP, 1982d	0.2453	3.32	11.3638	10.29	1		1	0.2453	12.0668	2.06357	20.3286		0.053	0.0130009	0.639538	0.109369		0.639538	0.107811	20.3286
79-08-3	Bromoacetic acid, 2-	OC(=O)CBr	138.948	138.95	rat	10.0	50	Randall et al., 1991	0.359852	0.41	5.55948	2.73	1		1	0.359852	5.21225	6.07262	69.0396		0.3073	0.110583	1.60173	1.86612		1.42524	1.67394	77.5889
75-27-4	Bromodichloromethane	ClC(Br)Cl	163.82	163.83	rat	540.0	24	Tobe et al., 1982	0.146511	2	2.87876		0		1	0.146511	2.75307	0.634042	53.2174		0.996	0.145925	2.74206	0.631506		2.70846	0.616183	53.8776
74-83-9	Bromomethane	CBr	94.939	94.94	rat	91.0	2	Danse et al., 1984	0.0210664	1.19	1.68129		0		1	0.0210664	0.0903737	0.04549	233.103		0.9954	0.0209695	0.0899579	0.0452807		0.0888158	0.0444541	236.101
1689-84-5	Bromoxynil	N#Cc1cc(Br)c(c(c1)Br)O	276.915	276.91	rat	10.0	5	Rogers et al., 1990	0.0180558	2.7	9.35927	4.78	1		1	0.0180558	2.92596	5.9085	6.17088		0.9925	0.0179203	2.90402	5.86418		1.87214	3.34988	9.57209
1689-99-2	Bromoxynil octanoate	CCCCCCCC(=O)Oc1c(Br)cc(cc1Br)C#N	403.114	403.11	rat	NG	15	Union Carbide, 1981	0.0372099	5.4	9.7144		0		1	0.0372099	6.92732	0.871724	5.37148		0.6137	0.0228357	4.25129	0.534977		4.25107	0.526915	5.37176
6300-61-4	Brown FK	Nc1cc(N)c(cc1N=Nc1ccc(cc1)S(=O)(=O)[O-])C	306.34	306.34	mus	560.0	21	Wilson et al., 1970	0.0685513	0.08	15.932	-1.17	1		1	0.0685513	8.07949	9.38352	8.4846		0.0136	0.000932297	0.109881	0.127616		0.039274	0.0460139	23.7383
109-69-3	Butyl chloride, n-	CCCCCl	92.57	92.57	rat	91.0	120	NTP. 1986b	1.29632	2.64	2.65761		0		1	1.29632	26.8178	4.76415	48.3379		0.9957	1.29074	26.7025	4.74366		26.6142	4.66314	48.4983
2008-41-5	Butylate	CCSC(=O)N(CC(C)C)CC(C)C	217.37	217.37	rat	NG	10	Stauffer Chemical Co., 1986	0.0460045	4.15	6.97648		0		1	0.0460045	3.33097	0.596206	13.8111		0.9955	0.0457975	3.31598	0.593523		3.31478	0.584629	13.8161
156-62-7	Calcium cyanamide	[N-2]C#N	80.103	42.04	mus	700.0	86	NCI, 1979f	0.563461	-0.82	5.144		0		0.964211	0.543295	1.17481	1.34023	462.455		0.9557	0.538499	1.16444	1.3284		1.12835	1.29882	477.245
514-78-3	Canthaxanthin	CC(=CC=CC=C(C=CC=C(C=CC1=C(C)C(=O)CCC1(C)C)C)C)C=CC=C(C=CC1=C(C)C(=O)CCC1(C)C)C	564.854	564.84	rat	91.0	500	Steiger and Buser, 1982	0.885163	11.9433	18.8495		0		0.00144212	0.00885163	1.64862	0.168688	5.3691		0.01	0.00885163	1.64862	0.168688		1.64862	0.165774	5.3691
105-60-2	Caprolactam	O=C1CCCCCN1	113.16	113.16	rat	90.0	50	Powers et al., 1984	0.441852	0.473298	6.56341		0		1	0.441852	8.55922	7.65723	51.623		0.9946	0.439466	8.513	7.61588		7.59047	6.81357	57.8971
2425-06-1	Captafol	ClC(C(SN1C(=O)C2C(C1=O)CC=CC2)(Cl)Cl)Cl	349.05	349.06	rat	730.0	2.8	Chevron, 1985a	0.008022	3.8	10.2938		0		1	0.008022	28.1099	4.9103	0.28538		0.5544	0.0044474	15.5841	2.72227		14.994	2.58123	0.296611
133-06-2	Captan	ClC(SN1C(=O)C2C(C1=O)CC=CC2)(Cl)Cl	300.58	300.59	rbt	NG	25	Chevron, 1981	0.0831753	2.8	9.09592		0		1	0.0831753	245.149	42.5837	0.339285		0.8665	0.0720714	212.421	36.8988		183.838	31.4899	0.392037
57775-29-8	Carazolol	OC(COc1cccc2c1c1ccccc1[nH]2)CNC(C)C	298.386	298.38	rat	90.0	9.5	Rebel et al., 1976	0.0318373	3.59	14.2367	9.54	2		1	0.0318373	2.91279	1.59565	10.9302		0.9902	0.0315253	2.88425	1.58001		2.757	1.53451	11.4347
63-25-2	Carbaryl	CNC(=O)Oc1cccc2c1cccc2	201.225	201.22	rat	730.0	9.6	Carpenter et al., 1961	0.0477066	2.36	9.29559		0		1	0.0477066	1.47552	0.282167	32.3321		0.308163	0.0147014	0.4547	0.0869535		0.4547	0.0858021	32.3321
10605-21-7	Carbendazim	COC(=O)Nc1nc2c([nH]1)cccc2	191.19	191.19	rat	8.0	400	Cummings and Harris, 1990	2.09216	1.52	10.1806	7.79	1		1	2.09216	191.162	81.9112	10.9444		0.85	1.77834	162.488	69.6245		162.488	69.154	10.9444
1563-66-2	Carbofuran	CNC(=O)Oc1cccc2c1OC(C2)(C)C	221.256	221.25	rat	NG	1	FMC Corp., 1981	0.00451953	2.32	9.44393		0		1	0.00451953	0.276261	0.0536304	16.3596		0.9951	0.00449738	0.274907	0.0533676		0.269489	0.0516276	16.6885
56-23-5	Carbon tetrachloride	ClC(Cl)(Cl)Cl	153.81	153.82	rat	84.0	0.71	Bruckner et 01.,1986	0.00461638	2.83	2.75043		0		1	0.00461638	3.07563	0.532655	1.50095		0.9942	0.00458961	3.05779	0.529566		3.05779	0.522191	1.50095
55285-14-8	Carbosulfan	CCCCN(SN(C(=O)Oc1cccc2c1OC(C2)(C)C)C)CCCC	380.55	380.55	rat	NG	1	FMC Corp., 1982	0.00262778	5.6323	10.7988		0		1	0.00262778	0.212964	0.0251795	12.339		0.8561	0.00224964	0.182319	0.0215562		0.182316	0.0212306	12.3392
5234-68-4	Carboxin	O=C(C1=C(C)OCCS1)Nc1ccccc1	235.3	235.3	rat	730.0	10	Uniroyal Chemical, 1969	0.0424989	2.14	10.7407		0		1	0.0424989	4.09068	0.864121	10.3892		0.9945	0.0422652	4.06818	0.859368		3.88549	0.81038	10.8777
3567-69-9	Carmoisine	Oc1c(N=Nc2ccc(c3c2cccc3)S(=O)(=O)[O-])cc(c2c1cccc2)S(=O)(=O)[O-]	502.42	458.47	rat	90.0	444	Gaunt et al., 1967b	0.806418	1.665	24.466	-0.6	1		1	0.806418	228.512	298.321	3.529		0.01	0.00806418	2.28512	2.98321		0.719274	0.926382	11.2115
133-90-4	Chloramben	Clc1cc(N)c(c(c1)C(=O)O)Cl	206.02	206.03	rat	NG	25	Union Carbide, 1976	0.121353	1.73291	9.79508	2.75	1		1	0.121353	12.1623	16.1773	9.97781		0.5647	0.0685282	6.86806	9.13534		3.91168	5.11419	17.5189
57-74-9	Chlordane	ClC1CC2C(C1Cl)C1(C(C2(Cl)C(=C1Cl)Cl)(Cl)Cl)Cl	409.76	409.78	rat	910.0	0.055	Velsicol Chemical, 1983	0.000134231	6.22	9.04371		0		1	0.000134231	4.16603	0.447744	0.0322205		0.3602	4.83502e-05	1.5006	0.161277		1.5006	0.158813	0.0322205
115-28-6	Chlorendic acid	OC(=O)C1C(C(=O)O)C2(C(C1(Cl)C(=C2Cl)Cl)(Cl)Cl)Cl	388.83	388.84	rat	91.0	70	NTP,1987b	0.180032	3.88	12.6469	1.26	1		1	0.180032	427.626	1330.85	0.421003		0.01	0.00180032	4.27626	13.3085		2.30653	5.7769	0.780532
90982-32-4	Chlorimuron-ethyl	CCOC(=O)c1ccccc1S(=O)(=O)NC(=O)Nc1nc(Cl)cc(n1)OC	414.82	414.82	rbt	NG	13	du Pont, 1985c	0.0313389	3.3	14.7098	3.96	1		1	0.0313389	9.1123	24.6732	3.43919		0.9642	0.030217	8.78608	23.7899		7.49393	16.7397	4.03219
95-74-9	Chloro-p-toluidine, 3-	Nc1ccc(c(c1)Cl)C	141.6	141.6	mus	546.0	52	NCI, 1978i	0.367232	2.20528	6.84577		0		1	0.367232	30.0854	6.14307	12.2063		0.9955	0.365579	29.9501	6.11543		28.2092	5.68588	12.9596
79-11-8	Chloroacetic acid	OC(=O)CCl	94.49	94.5	rat	730.0	15	NTP, 1992d	0.158764	0.22	5.25001	2.65	1		1	0.158764	2.37539	2.7616	66.8369		0.2263	0.0359282	0.537551	0.62495		0.476469	0.558678	75.4052
20265-96-7	Chloroaniline hydrochloride, p-	Clc1ccc(cc1)[NH3+]	164.03	127.57	rat	750.0	2	NTP, 1989e	0.0094827	-0.085	9.311		0		0.999998	0.00948268	1.42588	1.52382	6.65042		0.9945	0.00943054	1.41804	1.51544		0.656222	0.706464	14.371
108-90-7	Chlorobenzene	Clc1ccccc1	112.56	112.56	rat	90.0	50	Monsanto Co., 1967; Knapp et al., 1971	0.444208	2.84	3.5791		0		1	0.444208	28.6871	4.96361	15.4846		0.9932	0.441187	28.492	4.92986		28.3059	4.8294	15.5864
510-15-6	Chlorobenzilate	CCOC(=O)C(c1ccc(cc1)Cl)(c1ccc(cc1)Cl)O	325.19	325.19	rat	NG	2.2	Woodward, 1965	0.00676528	4.74	11.0792	11.11	1		1	0.00676528	3.4397	0.580364	1.96682		0.9809	0.00663606	3.374	0.569279		3.3718	0.560475	1.96811
124-48-1	Chlorodibromomethane	ClC(Br)Br	208.28	208.28	rat	91.0	125	NTP, 1985a	0.600154	2.16	3.46914		0		1	0.600154	12.2887	2.56794	48.8378		0.9957	0.597573	12.2359	2.5569		12.1198	2.50041	49.3054
67-66-3	Chloroform	ClC(Cl)Cl	119.37	119.38	rat	90.0	30	Anonymous, date unknown {a}	0.25134	1.97	2.59161		0		1	0.25134	5.54023	1.30297	45.3665		0.996	0.250335	5.51807	1.29776		5.51807	1.28214	45.3665
	Chlorofructose, 6-	ClCC(C(C(C(=O)CO)O)O)O	198.6	198.6	rat	70.0	3	Tesh et al., 1984	0.0151057	-1.04667	8.7225	11.83	1		0.870655	0.0131519	0.360239	0.413554	36.5088		0.3741	0.00565106	0.154786	0.177694		0.125901	0.145859	44.8848
91-58-7	Chloronaphtalene, beta-	Clc1ccc2c(c1)cccc2	162.62	162.62	mus	91.0	250	US EPA, 1989c	1.53733	3.9	5.86273		0		1	1.53733	123.222	21.6648	12.476		0.9755	1.49966	120.203	21.134		120.051	20.8004	12.4919
95-57-8	Chlorophenol, 2-	Oc1ccccc1Cl	128.56	128.56	rat	NG	5	Exon and Koller, 1986	0.0388923	2.15	5.46988	8.5	1		1	0.0388923	1.64988	0.36043	23.5728		0.9928	0.0386123	1.638	0.357835		1.60309	0.346167	24.0862
5836-10-2	Chloropropylate	CC(OC(=O)C(c1ccc(cc1)Cl)(c1ccc(cc1)Cl)O)C	339.21	339.21	rat	730.0	2.9	Woodard, 1966	0.00854928	5.02844	11.3177	11.18	1		1	0.00854928	3.62167	0.524843	2.36059		0.969	0.00828425	3.5094	0.508573		3.50841	0.500854	2.36126
1897-45-6	Chlorothalonil	N#Cc1c(Cl)c(C#N)c(c(c1Cl)Cl)Cl	265.9	265.91	rbt	NG	5	Diamond Shamrock, 1975	0.0188048	2.9	8.44953		0		1	0.0188048	21.4062	3.68608	0.878472		0.9254	0.0174019	19.8093	3.4111		18.9055	3.20992	0.920467
95-49-8	Chlorotoluene, o-	Cc1ccccc1Cl	126.58	126.58	rat	104.0	20	Gibson et al., 1974	0.158003	3.42	4.18108		0		1	0.158003	15.5878	2.67166	10.1363		0.9925	0.156818	15.4709	2.65162		15.4298	2.6067	10.1633
113-92-8	Chlorpheniramine maleate	CN(CCC(c1ccccn1)c1ccc(cc1)Cl)C	390.86	274.79	rat	91.0	30	NTP, 1986d	0.053961	3.38	10.2039	9.33	2		1	0.053961	17.4452	8.95722	3.09317		0.94	0.0507233	16.3985	8.41978		16.3985	8.64803	3.09317
50-53-3	Chlorpromazine	CN(CCCN1c2ccccc2Sc2c1cc(Cl)cc2)C	318.86	318.86	rat	10.0	1	Robertson et al., 1980	0.00313617	5.41	12.1977	9.41	2		1	0.00313617	0.0951047	0.0270155	32.976		1	0.00313617	0.0951047	0.0270155		0.0951047	0.0334969	32.976
64902-72-3	Chlorsulfuron	COc1nc(nc(n1)C)NC(=O)NS(=O)(=O)c1ccccc1Cl	357.77	357.77	rat	730.0	5	du Pont, 1980	0.0139755	2	13.5536	4.19	1		1	0.0139755	3.0916	4.50765	4.52046		0.7924	0.0110742	2.44978	3.57186		0.981332	1.37889	11.2848
4553-89-3	Chocolate Brown HT	OCc1cc(N=Nc2ccc(c3c2cccc3)S(=O)(=O)[O-])c(c(c1O)N=Nc1ccc(c2c1cccc2)S(=O)(=O)[O-])O	652.56	608.6	rat	730.0	147	Carpanini et al., 1975	0.210091	2.57	25	-0.46	1		1	0.210091	71.641	142.131	2.93256		0.01	0.00210091	0.71641	1.42131		0.292268	0.519124	7.18831
51481-61-9	Cimetidine	N#CN=C(NCCSCc1nc[nH]c1C)NC	252.34	252.34	rat	NG	130	Shapiro et al.,1988	0.515178	0.4	13.2172	7.12	2		1	0.515178	6.75024	6.69989	76.3199		0.64	0.329714	4.32015	4.28793		4.32015	4.31084	76.3199
1420-04-8	Clonitralid	Clc1ccc(c(c1)C(=O)Nc1ccc(cc1Cl)N(=O)=O)O	388.2	327.12	mus	546.0	47	NCI, 1978j	0.102022	4.29066	12.8252	7.45	1		1	0.102022	20.1983	5.1064	5.05101		0.943	0.0962068	19.047	4.81534		19.0019	4.77949	5.06301
57808-65-8	Closantel	N#CC(c1cc(C)c(cc1Cl)NC(=O)c1cc(I)cc(c1O)I)c1ccc(cc1)Cl	663.07	663.07	rat	NG	2.5	Dirx and Marsboom, 1984	0.00377034	7.09555	18.2	5.99	1		1	0.00377034	6.72209	1.21149	0.560888		0.01	3.77034e-05	0.0672209	0.0121149		0.0672084	0.0153785	0.560993
76-57-3	Codeine	COc1ccc2c3c1OC1C43CCN(C(C2)C4C=CC1O)C	299.37	299.36	mus	10.0	150	WilIiams et al., 1991	0.501035	1.19	13.547	8.23	2		1	0.501035	16.5616	15.8307	30.2528		0.5165	0.258785	8.55407	8.17653		8.55407	8.18415	30.2528
56-72-4	Coumaphos	CCOP(=S)(Oc1ccc2c(c1)oc(=O)c(c2C)Cl)OCC	362.76	362.77	rat	730.0	0.4	Doull et al., 1960	0.00110269	4.13	11.5032		0		1	0.00110269	0.343468	0.0613848	3.21045		0.6839	0.000754128	0.234898	0.0419811		0.234515	0.0412997	3.2157
91-64-5	Coumarin	O=c1ccc2c(o1)cccc2	146.145	146.14	mus	90.0	150	NTP,1993c	1.02634	1.39	6.48712		0		1	1.02634	22.413	9.09962	45.7922		0.9962	1.02244	22.3279	9.06504		20.5895	8.2932	49.6585
299-86-5	Crufomate	CNP(=O)(Oc1ccc(cc1Cl)C(C)(C)C)OC	291.71	291.71	rat	600.0	3	McCollister et al., 1968	0.0102842	3.42	10.2579		0		1	0.0102842	2.05638	0.352451	5.00112		0.9942	0.0102245	2.04445	0.350407		2.03349	0.343536	5.02807
458-37-7	Curcumin	COc1cc(C=CC(=O)CC(=O)C=Cc2ccc(c(c2)OC)O)ccc1O	368.385	368.38	mus	90.0	186	Lilja et al.,1983	0.5049	2.95667	20.8905	8.11	1		1	0.5049	17.3489	3.22441	29.1026		0.9892	0.499447	17.1616	3.18959		17.0647	3.13816	29.2678
7585-39-9	Cyclodextrin, beta-	OCC1OC2OC3C(CO)OC(C(C3O)O)OC3C(CO)OC(C(C3O)O)OC3C(CO)OC(C(C3O)O)OC3C(OC(OC4C(OC(OC5C(OC(OC1C(C2O)O)C(O)C5O)CO)C(O)C4O)CO)C(O)C3O)CO	1134.99	1134.98	rat	183.0	400	Makita et al., 1975	0.352425	-6	20	11.82	1		0.001	0.00352425	0.147919	0.171392	23.8255		0.01	0.00352425	0.147919	0.171392		0.109146	0.127655	32.2892
108-91-8	Cyclohexylamine	NC1CCCCC1	99.177	99.17	rat	NG	15	Oser et al.,1976	0.151234	1.49	4.9739	10.57	2		1	0.151234	9.6613	10.8139	15.6536		0.8661	0.130984	8.36766	9.3659		6.07768	6.77363	21.5516
50-18-0	Cyclophosphamide	ClCCN(P1(=O)NCCCO1)CCCl	261.08	261.09	rat	28.0	3.4	Hales et al., 1992	0.0130233	0.63	9.25756		0		1	0.0130233	1.25293	1.02542	10.3943		0.9	0.011721	1.12764	0.922881		1.12764	0.924392	10.3943
68085-85-8	Cyhalothrin	N#CC(c1cccc(c1)Oc1ccccc1)OC(=O)C1C(C1(C)C)C=C(C(F)(F)F)Cl	449.85	449.85	rat	NG	0.5	Imperial Chemicals Industries, 1984	0.00111148	7	12.269		0		1	0.00111148	0.298607	0.0305522	3.72222		0.6737	0.000748805	0.201172	0.020583		0.201171	0.0202631	3.72223
52315-07-8	Cypermethrin	N#CC(c1cccc(c1)Oc1ccccc1)OC(=O)C1C(C1(C)C)C=C(Cl)Cl	416.3	416.3	rat	NG	0.5	ICI Americas, Inc., 1979	0.00120106	6.94	12.5092		0		1	0.00120106	0.458903	0.0470491	2.61724		0.0645	7.74682e-05	0.0295992	0.00303467		0.0295991	0.00298756	2.61724
66215-27-8	Cyromazine	Nc1nc(NC2CC2)nc(n1)N	166.188	166.18	rat	730.0	1.5	Ciba,I981a	0.00902549	0.369582	10.6298	5.44	2		1	0.00902549	0.922949	0.867928	9.77896		0.5741	0.00518153	0.529865	0.498278		0.315654	0.298151	16.4152
1861-32-1	Dacthal	COC(=O)c1c(Cl)c(Cl)c(c(c1Cl)Cl)C(=O)OC	331.95	331.96	rat	730.0	50	Diamond Shamrock. 1964	0.15063	4.28	9.14187		0		1	0.15063	143.689	25.9768	1.0483		0.6026	0.0907694	86.5869	15.6536		86.2813	15.3695	1.05202
75-99-0	Dalapony sodium salt	OC(=O)C(Cl)(Cl)C	142.96	142.97	rat	730.0	8.45	Paynter et al .. 1960	0.0591116	0.78	5.47143	1.68	1		1	0.0591116	5.57211	6.54847	10.6085		0.5109	0.0302001	2.84679	3.34561		1.58237	1.87142	19.0853
1596-84-5	Daminozide	CN(NC(=O)CCC(=O)O)C	160.173	160.17	rat	NG	390	Uniroyal Chemical, 1978	2.43482	-1.5	8.05401	5.59	1		0.525178	1.27871	24.5534	28.4493	52.0789		0.2305	0.561226	10.7765	12.4864		9.2493	10.8175	60.6777
1163-19-5	Decabromodiphenil oxide	Brc1c(Oc2c(Br)c(Br)c(c(c2Br)Br)Br)c(Br)c(c(c1Br)Br)Br	959.171	959.17	mus	721.0	3760	NTP, 1986e	3.92005	9.97	15.1567		0		0.126517	0.495953	972.371	98.4797	0.510045		0.26	1.01921	1998.28	202.381		1998.28	199.029	0.510045
	Deoxyquinine	C=CC1CN2CCC1CC2Cc1ccnc2c1cc(OC)cc2	308.42	308.42	rbt	13.0	40	Edwards et al .. 1982	0.129693	3.62	13.6885	9.3	2		1	0.129693	51.3203	24.8419	2.52714		0.9917	0.128617	50.8943	24.6357		47.3713	23.8616	2.71508
7336-20-1	Diamino-2,2'-stilbenedisulfonic acid, 4,4'-, disodium salt	Nc1ccc(c(c1)S(=O)(=O)[O-])C=Cc1ccc(cc1S(=O)(=O)[O-])N	414.36	370.4	rat	90.0	1207	NTP, 1992e	2.60389	-1.7	20.161	-1.04	1		0.376993	0.981649	152.843	177.1	6.42262		0.01	0.0260389	4.05425	4.69771		1.73312	2.02705	15.0243
137-09-7	Diaminophenol dihydrochloride, 2,4-	Nc1ccc(c(c1)N)O	197.06	124.14	rat	720.0	12.5	NTP, 1992f	0.0399599	-0.193085	9.69626	10.02	1		0.999985	0.0399593	1.66617	1.81158	23.9828		0.357	0.0142657	0.594831	0.646743		0.447797	0.49067	31.8575
333-41-5	Diazinon	CCOP(=S)(Oc1cc(C)nc(n1)C(C)C)OCC	304.34	304.35	mus	91.0	72	NCI. 1979g	0.236585	3.81	9.49905		0		1	0.236585	36.1884	6.32545	6.5376		0.9943	0.235237	35.9821	6.28939		35.9821	6.1982	6.5376
262-12-4	Dibenzo-p-dioxin	c1ccc2c(c1)Oc1c(O2)cccc1	184.194	184.19	mus	630.0	864	NCI, 1978k	4.6906	4.3	6.8991		0		1	4.6906	277.183	50.1893	16.9224		0.6811	3.19477	188.79	34.184		188.719	33.6695	16.9287
106-37-6	Dibromobenzene, 1,4-	Brc1ccc(cc1)Br	235.906	235.9	rat	90.0	10	Carlson and Tardiff, 1977	0.0423887	3.79	5.14514		0		1	0.0423887	10.9589	1.91314	3.86796		0.992	0.0420496	10.8712	1.89783		10.839	1.86479	3.87946
1918-00-9	Dicamba	COc1c(Cl)ccc(c1C(=O)O)Cl	221.03	221.04	rbt	NG	3	Velsicol Chemical, 1978	0.0135734	2.21	9.22092	2.4	1		1	0.0135734	2.16323	3.50805	6.27461		0.9847	0.0133658	2.13013	3.45438		1.46735	2.24075	9.10874
96-23-1	Dichloro-2-propanol, 1,3-	ClCC(CCl)O	128.98	128.98	rat	90.0	1	Jersey et al., 1991	0.00775314	0.696303	5.08256		0		1	0.00775314	0.327018	0.25609	23.7086		0.9955	0.00771825	0.325547	0.254938		0.325547	0.255149	23.7086
609-20-1	Dichloro-p-phenylenediamine, 2,6-	Nc1cc(Cl)c(c(c1)Cl)N	177.03	177.03	rat	91.0	100	NTP, 1982h	0.564876	1.72147	8.66613		0		1	0.564876	340.182	98.2794	1.66051		0.9948	0.561939	338.413	97.7684		198.319	56.6821	2.83351
95-50-1	Dichlorobenzene, 1,2-	Clc1ccccc1Cl	147	147	rat	91.0	60	NTP, 1985b	0.408163	3.43	4.40201		0		1	0.408163	70.6855	12.1193	5.77435		0.9927	0.405184	70.1695	12.0308		69.851	11.8045	5.80069
106-46-7	Dichlorobenzene, 1,4-	Clc1ccc(cc1)Cl	147	147	rat	91.0	300	NTP,1987c	2.04082	3.44	4.32972		0		1	2.04082	551.014	94.5064	3.70375		0.9928	2.02612	547.046	93.826		543.272	91.8426	3.72948
23851-46-9	Dichlorobenzilic acid	OC(=O)C(c1ccc(cc1)Cl)(c1ccc(cc1)Cl)O	297.13	297.13	rat	99.0	44.4	Domenjoz, 1965	0.14943	3.88575	11.2839	3.13	1		1	0.14943	71.0371	220.868	2.10354		0.9924	0.148294	70.4973	219.189		60.3385	151.032	2.4577
75-71-8	Dichlorodifluoromethane	FC(Cl)(Cl)F	120.91	120.91	rat	730.0	15	Sherman, 1974	0.124059	2.16	1.16332		0		1	0.124059	2.7346	0.571443	45.3665		0.996	0.123563	2.72366	0.569157		2.72366	0.561913	45.3665
75-34-3	Dichloroethane, 1,1-	CC(Cl)Cl	98.95	98.96	mus	546.0	1442	NCI, 19781	14.5745	1.79	2.20435		0		1	14.5745	89.8541	24.3953	162.202		0.996	14.5162	89.4946	24.2977		88.5029	23.7613	164.019
107-06-2	Dichloroethane, 1,2-	ClCCCl	98.95	98.96	rat	90.0	34	Morgan et al ., 1990	0.343643	1.48	2.64819		0		1	0.343643	4.48045	1.65132	76.6982		0.9963	0.342371	4.46387	1.64521		4.35841	1.59223	78.5541
75-35-4	Dichloroethylene, 1,1-	ClC(=C)Cl	96.94	96.94	mus	91.0	15	NTP,1982i	0.154735	2.13	2.27834		0		1	0.154735	4.20191	0.892559	36.8249		0.9957	0.15407	4.18385	0.888721		4.18385	0.877493	36.8249
156-60-5	Dichloroethylene, trans-1,2-	ClC=CCl	96.94	96.94	mus	90.0	17	Barnes et al .. 1985	0.175366	2	2.5649		0		1	0.175366	0.434751	0.100125	403.371		0.996	0.174665	0.433012	0.0997244		0.433012	0.0985118	403.371
75-09-2	Dichloromethane	ClCCl	84.93	84.93	rat	720.0	5	National Coffee Assoc., 1982	0.058872	1.25	2.12436		0		1	0.058872	0.465272	0.219736	126.533		0.99	0.0582833	0.460619	0.217539		0.450873	0.211583	129.268
120-83-2	Dichlorophenol, 2,4-	Clc1ccc(c(c1)Cl)O	163	163	rat	NG	0.3	Exon and Koller, 1985	0.00184049	3.06	6.63265	8.05	1		1	0.00184049	0.180644	0.0338069	10.1885		0.9924	0.0018265	0.179271	0.03355		0.177959	0.0329667	10.2636
94-75-7	Dichlorophenoxyacetic acid, 2,4-	OC(=O)COc1ccc(cc1Cl)Cl	221.03	221.04	rat	91.0	1	Dow Chemical, 1983	0.00452448	2.81	9.24446	2.98	1		1	0.00452448	1.73159	3.90235	2.61291		0.999976	0.00452437	1.73154	3.90225		1.73154	3.37603	2.61291
616-23-9	Dichloropropanol, 2,3-	OCC(CCl)Cl	128.98	128.98	rat	92.0	10	US EPA, 1989d	0.0775314	0.954014	5.0212		0		1	0.0775314	5.28195	3.35924	14.6786		0.9955	0.0771825	5.25818	3.34413		4.10737	2.60554	18.7912
542-75-6	Dichloropropene, 1,3-	ClCC=CCl	110.97	110.97	rat	90.0	3	Dow Chemical, 1973	0.0270343	2.03	2.90993		0		1	0.0270343	1.04833	0.236629	25.7881		0.996	0.0269262	1.04413	0.235683		1.01965	0.227329	26.4074
62-73-7	Dichlorvos	COP(=O)(OC=C(Cl)Cl)OC	220.97	220.98	rat	730.0	0.23	Shell Chemical Co., 1967	0.00104091	1.43	5.95091		0		1	0.00104091	0.27859	0.108327	3.73636		0.9938	0.00103446	0.276863	0.107655		0.179445	0.0691954	5.76477
115-32-2	Dicofol	OC(C(Cl)(Cl)Cl)(c1ccc(cc1)Cl)c1ccc(cc1)Cl	370.48	370.48	rat	730.0	8	Larson, 1957	0.0215936	5.02	11.1619	10.7	1		1	0.0215936	314.977	45.8287	0.068556		0.8242	0.0177975	259.604	37.772		257.066	36.8458	0.0692329
60-57-1	Dieldrin	ClC1=C(Cl)C2(C(C1(Cl)C1C2C2CC1C1C2O1)(Cl)Cl)Cl	380.9	380.91	rat	730.0	0.005	Walker et al., 1969	1.31271e-05	5.11322	10.0053		0		1	1.31271e-05	1.60452	0.224003	0.00818137		0.3071	4.03135e-06	0.492747	0.0687915		0.492747	0.0677644	0.00818137
148-18-5	Diethyldithiocarbamate	CCN(C(=S)[S-])CC	171.25	149.28	rat	90.0	30	Sunderman et al ., 1967	0.152708	1.49042	3.86293	5.42	1		1	0.152708	6.82217	8.30578	22.3841		0.9975	0.152326	6.80511	8.28501		5.06241	6.12728	30.0896
105-55-5	Diethylthiourea, N,N'-	CCNC(=S)NCC	132.23	132.23	mus	721.0	43	NCI, 1979h	0.325191	0.57	7.985		0		1	0.325191	11.2624	9.56066	28.8739		0.995	0.323565	11.2061	9.51285		8.22202	6.99597	39.3534
43222-48-6	Difenzoquat	C[n+]1c(cc(n1C)c1ccccc1)c1ccccc1	360.43	249.33	rat	730.0	25	Amercian Cyanamid, 1975	0.0479814	1.06713	8.98941		3		1	0.0479814	11.8365	6.75725	4.05368		0.0104	0.000499006	0.123099	0.0702754		0.065489	0.0355804	7.6197
35367-38-5	Diflubenzuron	O=C(NC(=O)c1c(F)cccc1F)Nc1ccc(cc1)Cl	310.68	310.68	rat	730.0	2	Thompson-Hayward Chemical Corp., 1973	0.00643749	3.89	10.5648	8.78	1		1	0.00643749	3.04589	0.545016	2.1135		0.2827	0.00181988	0.861073	0.154076		0.857219	0.151278	2.123
71827-03-7	Dihydroavermectin-B1a, 22,23-	COC1CC(OC2C(C)C=CC=C3COC4C3(O)C(C=C(C4O)C)C(=O)OC3CC(CC=C2C)OC2(C3)CCC(C(O2)C(CC)C)C)OC(C1OC1CC(OC)C(C(O1)C)O)C	875.106	875.09	mus	10.0	0.2	Merck & Co., 1979	0.00022854	5.43833	25		0		1	0.00022854	0.0160609	0.00199794	14.2296		0.9825	0.00022454	0.0157798	0.00196298		0.0157793	0.00193341	14.23
	Dihydroavermectin-B1b, 22,23-	COC1CC(OC(C1OC1CC(OC)C(C(O1)C)O)C)OC1C(C)C=CC=C2COC3C2(O)C(C=C(C3O)C)C(=O)OC2CC(CC=C1C)OC1(C2)CCC(C(O1)C(C)C)C	861.07	861.07	mus	10.0	0.4	Merck & Co., 1979	0.000464538	4.945	25		0		1	0.000464538	0.0301118	0.00454104	15.4271		0.9867	0.00045836	0.0297113	0.00448065		0.0297086	0.00441356	15.4285
119-84-6	Dihydrocoumarin, 3,4-	O=C1CCc2c(O1)cccc2	148.161	148.16	rat	90.0	150	NTP, 1993h	1.01241	1.30625	5.27005		0		1	1.01241	29.8218	13.2568	33.9485		0.9977	1.01008	29.7532	13.2263		27.7119	12.2326	36.4492
20018-09-1	Diiodomethyl p-tolyl sulfone	IC(S(=O)(=O)c1ccc(cc1)C)I	422.02	422.02	rat	10.0	126	Ema et al., 1992	0.298564	3.34812	9.16832		0		1	0.298564	210.079	35.9299	1.4212		0.9945	0.296922	208.923	35.7323		204.352	34.451	1.45299
55290-64-7	Dimethipin	CC1=C(C)S(=O)(=O)CCS1(=O)=O	210.26	210.27	rat	742.0	2	Uniroyal Chemical, 1981	0.00951249	-0.17	7.87555		0		0.99999	0.00951239	0.920592	0.997455	10.3329		0.9957	0.00947158	0.916642	0.993176		0.521102	0.56896	18.1761
60-51-5	Dimethoate	CNC(=O)CSP(=S)(OC)OC	229.25	229.26	rat	730.0	0.05	American Cyanamid, 1986a	0.000218112	0.78	9.46528		0		1	0.000218112	0.00897368	0.00660966	24.3057		0.9954	0.000217109	0.0089324	0.00657926		0.00741981	0.00546381	29.2607
54150-69-5	Dimethoxyaniline hydrochloride, 2,4-	COc1ccc(c(c1)OC)[NH3+]	189.64	153.18	rat	728.0	138	NCI, 1979i	0.587789	-0.025	12.397	5.14	2		0.999999	0.587788	37.717	39.8743	15.5842		0.996	0.585438	37.5662	39.7149		25.2359	26.8688	23.1986
91-93-0	Dimethoxybenzidine-4,4'-diisocyanate, 3,3'-	O=C=Nc1ccc(cc1OC)c1ccc(c(c1)OC)N=C=O	296.282	296.28	mus	546.0	3775	NCI, 1978m	12.7412	3.39403	11.195		0		1	12.7412	630.265	107.933	20.2156		0.8623	10.9867	543.477	93.071		542.113	91.5085	20.2664
868-85-9	Dimethyl hydrogen phosphite	COP(=O)OC	110.049	110.05	rat	728.0	50	NTP, 1985c	0.454347	-0.6	4.01422		0		0.994694	0.451937	10.2099	11.5308	44.2644		0.9934	0.451349	10.1967	11.5158		8.59927	9.79668	52.4868
756-79-6	Dimethyl methylphosphonate	COP(=O)(OC)C	124.076	124.08	rat	91.0	1000	NTP. 1987h	8.05984	-0.61	4.5996		0		0.994113	8.01239	206.732	233.61	38.7574		0.9958	8.02598	207.082	234.007		170.819	194.719	46.9853
597-25-1	Dimethyl morpholinophosphoramidate	COP(=O)(N1CCOCC1)OC	195.155	195.15	rat	91.0	200	NTP, 1986f	1.0248	-0.386222	7.05143		0		0.999634	1.02442	38.7826	43.1108	26.4146		0.9913	1.01588	38.4593	42.7514		29.4542	33.0146	34.4903
121-69-7	Dimethylamine, N,N'-	CN(c1ccccc1)C	121.183	121.18	mus	90.0	31	NTP,1989f	0.255805	2.31	4.81016	5.1	2		1	0.255805	10.1041	1.97153	25.3169		0.9967	0.254961	10.0708	1.96502		9.83759	1.89448	25.917
99-65-0	Dinitrobenzene, m-	O=N(=O)c1cccc(c1)N(=O)=O	168.108	168.11	rat	112.0	0.4	Cody et al., 1981	0.00237945	1.49	5.97841		0		1	0.00237945	0.0683724	0.0249329	34.8013		0.9951	0.00236779	0.0680374	0.0248108		0.0646514	0.0233667	36.624
121-14-2	Dinitrotoluene, 2,4-	O=N(=O)c1ccc(c(c1)N(=O)=O)C	182.135	182.13	rat	720.0	4	Lee et al., 1985	0.0219611	1.98	6.46068		0		1	0.0219611	0.645444	0.150726	34.0248		0.9943	0.021836	0.641765	0.149867		0.641765	0.148057	34.0248
39300-45-3	Dinocap	CCCCCCC(c1cc(cc(c1OC(=O)C=CC)N(=O)=O)N(=O)=O)C	364.39	364.39	ham	8.0	50	Rogers et al., 1989	0.137216	5.642	11.4651		0		1	0.137216	6.12079	0.722064	22.418		0.6822	0.0936085	4.1756	0.492592		4.17557	0.485154	22.4181
88-85-7	Dinoseb	CCC(c1cc(cc(c1O)N(=O)=O)N(=O)=O)C	240.215	240.21	rbt	NG	3	American Hoechst Corp., 1986	0.0124886	3.56	8.68933	4.08	1		1	0.0124886	0.766858	2.21013	16.2854		0.995	0.0124261	0.763023	2.19908		0.747355	1.75483	16.6268
957-51-7	Diphenamid	CN(C(=O)C(c1ccccc1)c1ccccc1)C	239.318	239.31	rat	730.0	10	Upjohn Co., 1966	0.041784	2.80064	10.3616		0		1	0.041784	2.78202	0.48322	15.0193		0.9936	0.0415166	2.76422	0.480127		2.74387	0.469969	15.1307
147-24-0	Diphenhydramine hydrochloride	CN(CCOC(c1ccccc1)c1ccccc1)C	291.82	255.35	rat	90.0	16	NTP, 1989g	0.0479762	3.27	9.627	8.76	2		1	0.0479762	6.55666	2.32582	7.31717		0.9939	0.0476835	6.51666	2.31163		6.51666	2.46338	7.31717
122-39-4	Diphenylamine	c1ccc(cc1)Nc1ccccc1	169.227	169.22	rat	730.0	3.1	Chemley Products, 1967	0.0183178	3.5	7.70334		0		1	0.0183178	2.27675	0.391406	8.04562		0.9959	0.0182427	2.26741	0.389801		2.26111	0.383134	8.06804
57-41-0	Diphenylhydantoin, 5,5'-	O=C1NC(=O)NC1(c1ccccc1)c1ccccc1	252.273	252.27	rat	10.0	150	Rowland et al., 1990	0.594587	2.47	11.8891	8.28	1		1	0.594587	59.5104	11.649	9.99131		0.6225	0.37013	37.0452	7.2515		37.0452	7.17001	9.99131
57-41-0	Diphenylhydantoin, 5,5-	O=C1NC(=O)NC1(c1ccccc1)c1ccccc1	252.273	252.27	rat	90.0	60.7	NTP, 1993d	0.240609	2.47	11.8891	8.28	1		1	0.240609	24.0819	4.71396	9.99131		0.6225	0.149779	14.991	2.93444		14.991	2.90147	9.99131
85-00-7	Diquat	c1cc[n+]2c(-c3cccc[n+]3CC2)c1	344.05	184.24	rat	730.0	0.19	Chevron, 1985b	0.000295729	-1.05067	8.96839		3		0.868332	0.000256791	0.0239435	0.0274895	10.7249		0.1928	5.70166e-05	0.0053163	0.00610362		0.0029849	0.00345751	19.1017
298-04-4	Disulfoton	CCSCCSP(=S)(OCC)OCC	274.39	274.41	rat	730.0	0.05	Mobay Chemical, 1975	0.000182236	4.02	8.79388		0		1	0.000182236	0.0224999	0.00398898	8.09938		0.9931	0.000180978	0.0223447	0.00396145		0.0223261	0.00390043	8.10615
142-46-1	Dithiobiurea, 2,5-	NC(=S)NNC(=S)N	150.22	150.23	rat	546.0	473	NCI, 1979s	3.14892	-1.31114	8.33799	10.24	1		0.679862	2.14083	198.369	228.69	10.7922		0.2129	0.670406	62.1196	71.6148		34.9019	40.6099	19.2083
330-54-1	Diuron	O=C(N(C)C)Nc1ccc(c(c1)Cl)Cl	233.09	233.09	rat	730.0	1	du Pont, 1964	0.00429019	2.68	10.2743		0		1	0.00429019	1.38431	0.244271	3.09916		0.9914	0.00425329	1.3724	0.24217		1.31044	0.228055	3.2457
2439-10-3	Dodecylguanidine acetate, n-	CCCCCCCCCCCCNC(=N)N	287.448	227.39	rat	730.0	7	Amercian Cyanamid, 1959	0.0192642	4.10093	10.0003	13.61	2		1	0.0192642	0.731725	0.496371	26.3271		0.9282	0.017881	0.679187	0.460732		0.673451	0.438682	26.5514
145-73-3	Endothall	OC(=O)C1C2CCC(C1C(=O)O)O2	186.163	186.16	mus	NG	5	Pen waIt Corp, 1981	0.0268578	1.91	11.4208	3.62	1		1	0.0268578	0.234138	0.33036	114.709		0.01	0.000268578	0.00234138	0.0033036		0.00210987	0.00289077	127.296
134-72-5	Ephedrine sulfate	CNC(C(c1ccccc1)O)C	428.54	165.23	rat	91.0	25	NTP, 1986g	0.0224929	1.13	8.43183	9.38	2		1	0.0224929	4.13171	4.65267	5.44398		0.817	0.0183767	3.37561	3.80123		3.37561	3.81231	5.44398
106-89-8	Epichlorohydrin	ClCC1CO1	92.52	92.52	rat	NG	2	Van Esch, 1981	0.0216169	0.45	3.11535		0		1	0.0216169	0.435314	0.39394	49.6583		0.052	0.00112408	0.0226363	0.0204849		0.0226363	0.0205591	49.6583
643-22-1	Erytromycin stearate	CCC1OC(=O)C(C)C(OC2OC(C)C(C(C2)(C)OC)O)C(C)C(OC2OC(C)CC(C2O)[NH+](C)C)C(CC(C(=O)C(C(C1(C)O)O)C)C)(C)O	1018.42	733.93	rat	91.0	180	NTP, 1988f	0.127372	3.06	25	8.16	2		1	0.127372	6.36501	1.55438	20.0112		0.35	0.04458	2.22775	0.544031		2.19657	0.560059	20.2953
16423-68-0	Erythrosine	[O-]C(=O)c1ccccc1c1c2cc(I)c(c(c2oc2-c1cc(I)c(=O)c2I)I)[O-]	879.86	835.89	rat	NG	200	Albridge et al., 1981	0.215949	7.235	25	3.67	1		1	0.215949	556.085	178.36	0.388339		0.01	0.00215949	5.56085	1.7836		5.55764	2.22947	0.388563
55283-68-6	Ethalfuralin	CCN(c1c(cc(cc1N(=O)=O)C(F)(F)F)N(=O)=O)CC(=C)C	333.267	333.26	rbt	13.0	75	Byrd et al., 1990	0.22504	5.11	7.70967		0		1	0.22504	77.4959	10.8338	2.90389		0.8036	0.180842	62.2757	8.706		62.2702	8.57526	2.90416
16672-87-0	Ethephon	ClCCP(=O)(O)O	144.49	144.49	rat	728.0	15	Union Carbide, 1978	0.103813	-0.22	10.0116	1.88	1		0.999976	0.103811	3.37547	3.9153	30.7545		0.0421	0.00437054	0.142111	0.164838		0.111084	0.130021	39.3445
563-12-2	Ethion	CCOP(=S)(OCC)SCSP(=S)(OCC)OCC	384.46	384.48	rat	NG	0.2	FMC Corp., 1985	0.000520237	5.07	10.9322		0		1	0.000520237	0.151666	0.0215713	3.43016		0.9018	0.00046915	0.136772	0.019453		0.136748	0.0191594	3.43076
759-94-4	Ethyl dipropylthiocarbamate, s-	CCCN(C(=O)SCC)CCC	189.32	189.32	rat	NG	3	PPG Industries, 1986	0.0158462	3.21	6.79273		0		1	0.0158462	0.633341	0.108091	25.02		0.9949	0.0157654	0.630111	0.107539		0.629014	0.105826	25.0636
2104-64-5	Ethyl p-nitrophenyl phenylphosphorothioate	CCOP(=S)(c1ccccc1)Oc1ccc(cc1)N(=O)=O	323.3	323.31	rat	90.0	0.25	Moribani, Nissan, du Pont, Velsicol, 1986	0.0007733	4.78	10.6374		0		1	0.0007733	0.0862276	0.0142094	8.96812		0.9485	0.000733475	0.0817869	0.0134776		0.0817762	0.0132759	8.9693
107-07-3	Ethylene chlorohydrin	OCCCl	80.51	80.51	rat	84.0	45	Oser et al., 1975	0.558937	0.03	4.32238		0		1	0.558937	9.37974	9.79701	59.5898		0.9956	0.556477	9.33847	9.7539		8.29205	8.71997	67.1097
96-45-7	Ethylene thiourea	S=C1NCCN1	102.16	102.16	mus	90.0	1.7	Rohm and Haas Co., 1985a	0.0166406	-0.66	7.82975		0		0.990356	0.0164801	0.511388	0.579431	32.2262		0.9478	0.0157719	0.489414	0.554532		0.336274	0.38438	46.9021
77-83-8	Ethylmethylphenylglycidate	CCOC(=O)C1OC1(C)c1ccccc1	206.241	206.24	rat	730.0	35	Dunnington et al., 1981	0.169704	2.58142	7.11749		0		1	0.169704	10.3647	1.86233	16.3733		0.9983	0.169415	10.3471	1.85916		10.2326	1.81353	16.5564
101200-48-0	Express	COc1nc(C)nc(n1)N(C(=O)NS(=O)(=O)c1ccccc1C(=O)OC)C	395.39	395.39	rat	NG	1	du Pont, 1986a	0.00252915	1.40743	13.7712	4.3	1		1	0.00252915	0.196041	0.242262	12.9011		0.8561	0.0021652	0.167831	0.2074		0.103303	0.127215	20.9598
2353-45-9	Fast Green FCF	CC[N+](=C1C=CC(=C(c2ccc(cc2S(=O)(=O)[O-])O)c2ccc(cc2)N(Cc2cccc(c2)S(=O)(=O)[O-])CC)C=C1)Cc1cccc(c1)S(=O)(=O)[O-]	808.84	765.9	mus	730.0	1716	Hansen et al., 1966b	2.00893	-1.705	25		3		0.373649	0.750634	43.5362	50.3417	17.2416		0.01	0.0200893	1.16516	1.3473		0.622768	0.726815	32.258
58306-30-2	Febantel	COCC(=O)Nc1cc(ccc1N=C(NC(=O)OC)NC(=O)OC)Sc1ccccc1	446.48	446.48	rat	150.0	2	Eiben, 1985	0.00447948	2.00145	17.3821	7.6	1		1	0.00447948	0.301653	0.0912103	14.8498		0.1541	0.000690288	0.0464847	0.0140555		0.0435049	0.0130656	15.8669
22224-92-6	Fenamiphos	CCOP(=O)(Oc1ccc(c(c1)C)SC)NC(C)C	303.36	303.36	rbt	730.0	0.1	Mobay Chemical, 1982	0.000329641	3.23	10.7852		0		1	0.000329641	0.110686	0.0188929	2.97816		0.9965	0.000328488	0.110299	0.0188268		0.109573	0.0184369	2.99788
43210-67-9	Fenbendazole	COC(=O)Nc1[nH]c2c(n1)cc(cc2)Sc1ccccc1	299.35	299.35	rat	875.0	5	Goldenthal, 1981; Brown, 1982; Sauer, 1986	0.0167029	3.3288	13.965	7.42	1		1	0.0167029	1.30238	0.311217	12.8248		0.8259	0.0137949	1.07564	0.257034		1.07032	0.255018	12.8886
299-84-3	Fenchlorphos	COP(=S)(Oc1cc(Cl)c(cc1Cl)Cl)OC	321.53	321.55	rat	105.0	15	McCollister et al., 1959	0.0466548	4.88	8.71547		0		1	0.0466548	161.564	25.191	0.28877		0.8637	0.0402958	139.543	21.7575		139.093	21.3651	0.289703
2164-17-2	Fluometuron	O=C(N(C)C)Nc1cccc(c1)C(F)(F)F	232.206	232.2	rat	90.0	8	Ciba, 1965	0.0344513	2.42	9.14836		0		1	0.0344513	6.28248	1.17735	5.48371		0.9918	0.0341688	6.23096	1.16769		5.94554	1.09932	5.74696
206-44-0	Fluoranthene	c1ccc2-c3c4c(-c2c1)cccc4ccc3	202.256	202.25	mus	91.0	125	US EPA, 1988a	0.61801	5.16	8.682		0		1	0.61801	28.7626	3.93907	21.4866		0.3007	0.185836	8.64892	1.18448		8.64857	1.16673	21.4874
86-73-7	Fluorene	c1ccc2-c3c(Cc2c1)cccc3	166.223	166.22	mus	91.0	125	US EPA, 198ge	0.751988	4.18	6.87857		0		1	0.751988	47.8707	8.58778	15.7087		0.5997	0.450967	28.7081	5.15009		28.6929	5.07201	15.717
59756-60-4	Fluridone	Cn1cc(c2cccc(c2)C(F)(F)F)c(=O)c(c1)c1ccccc1	329.322	329.32	rat	730.0	8	Elanco Products, 1980a	0.0242922	3.16	10.1429		0		1	0.0242922	8.38629	1.43126	2.89665		0.8895	0.0216079	7.45961	1.2731		7.33559	1.23418	2.94563
56425-91-3	Flurprimidol	CC(C(c1cncnc1)(c1ccc(cc1)OC(F)(F)F)O)C	312.292	312.29	rat	NG	2	EH Lilly & Co., 1986	0.00640422	3.34	10.6877		0		1	0.00640422	1.24907	0.213587	5.12717		0.991	0.00634658	1.23783	0.211665		1.23006	0.207331	5.15956
66332-96-5	Flutolanil	CC(Oc1cccc(c1)NC(=O)c1ccccc1C(F)(F)F)C	323.315	323.31	rbt	NG	40	Nor-Am Chemical Co., 1987	0.123716	3.7	10.7823		0		1	0.123716	81.4334	14.1401	1.51924		0.9644	0.119312	78.5343	13.6367		78.1902	13.3807	1.52592
69409-94-5	Fluvalinate	N#CC(c1cccc(c1)Oc1ccccc1)OC(=O)C(C(C)C)Nc1ccc(cc1Cl)C(F)(F)F	502.92	502.91	rat	730.0	1	Zoecon, 1984	0.00198835	6.33125	13.3623		0		1	0.00198835	0.60352	0.064159	3.29459		0.0857	0.000170401	0.0517217	0.00549842		0.0517212	0.00541415	3.29462
133-07-3	Folpet	ClC(SN1C(=O)c2c(C1=O)cccc2)(Cl)Cl	296.55	296.56	rbt	NG	10	Chevron, 1965	0.0337223	2.85	9.06542		0		1	0.0337223	141.509	24.4629	0.238306		0.5623	0.018962	79.5702	13.7555		66.4455	11.3264	0.285377
944-22-9	Fonofos	CCP(=S)(Sc1ccccc1)OCC	246.32	246.33	rat	730.0	0.5	Stauffer Chemical Co .,1968	0.00202996	3.94	8.15751		0		1	0.00202996	0.264985	0.0467161	7.66067		0.9919	0.00201352	0.262839	0.0463377		0.26256	0.045615	7.6688
39148-24-8	Fosetyl-al	[O-]P(=O)OCC	354.104	110.05	rat	NG	300	Rhone-Poulenc, 1981 b	0.263299	-2.7	3.555	2.17	1		0.0467032	0.0122969	0.106764	0.123706	115.179		0.0599	0.0157716	0.136932	0.158661		0.127416	0.149023	123.781
77182-82-2	Glufosinate-ammonium	[O-]C(=O)C(CCP(=O)(O)C)N	198.159	181.13	rat	91.0	0.4	Hoescht, 1982	0.00184511	-2.96	9.177	2.22	1		0.0259554	4.78906e-05	0.000988639	0.00114552	48.441		0.0195	3.59797e-05	0.000742753	0.000860619		0.000630747	0.00073771	57.043
1071-83-6	Glyphosate	OC(=O)CNCP(=O)(O)O	169.073	169.07	rat	NG	10	Monsanto Co., 1981	0.059145	-5.4	10.3249	0.81	1		0.001	0.00059145	0.355179	0.411541	1.66522		0.2321	0.0137276	8.2437	9.55187		8.2437	9.64167	1.66522
69806-40-2	Haloxyfop-methyl	COC(=O)C(Oc1ccc(cc1)Oc1ncc(cc1Cl)C(F)(F)F)C	375.73	375.73	rat	NG	0.005	Dow Chemical, 1985	1.33074e-05	4.05	9.80456		0		1	1.33074e-05	0.00477473	0.000848333	2.78705		0.9638	1.28257e-05	0.00460189	0.000817623		0.00459149	0.000803872	2.79336
79277-27-3	Harmony	COc1nc(nc(n1)C)NC(=O)NS(=O)(=O)c1ccsc1C(=O)OC	387.39	387.39	rat	730.0	1	du Pout, 1986b	0.00258138	1.56	13.2503	4.1	1		1	0.00258138	0.244834	0.311238	10.5434		0.5558	0.00143473	0.136079	0.172986		0.0779922	0.0982822	18.3958
76-44-8	Heptachlor	ClC1C=CC2C1C1(Cl)C(=C(C2(C1(Cl)Cl)Cl)Cl)Cl	373.3	373.32	rat	NG	0.25	Velsicol Chemical, 1955	0.000669739	5.47	7.6728		0		1	0.000669739	32.5975	4.01822	0.0205457		0.753	0.000504313	24.5459	3.02572		24.2623	2.94578	0.0207859
1024-57-3	Heptachlor epoxide	ClC1C2OC2C2C1C1(Cl)C(=C(C2(C1(Cl)Cl)Cl)Cl)Cl	389.3	389.32	rat	NG	0.25	Velsicol Chemical, 1959	0.000642211	4.98	8.693		0		1	0.000642211	36.5044	5.41162	0.0175927		0.291	0.000186883	10.6228	1.57478		10.1931	1.48858	0.0183344
87-82-1	Hexabromobenzene	Brc1c(Br)c(Br)c(c(c1Br)Br)Br	551.49	551.49	rat	84.0	1	Mendoza et at .. 1977	0.00181327	6.07	9.65224		0		1	0.00181327	1.55534	0.170147	1.16584		0.01	1.81327e-05	0.0155534	0.00170147		0.0155526	0.00167547	1.1659
118-74-1	Hexachlorobenzene	Clc1c(Cl)c(Cl)c(c(c1Cl)Cl)Cl	284.77	284.78	rat	NG	0.08	Arnold et al., 1985	0.000280938	5.73	7.27799		0		1	0.000280938	24.3185	2.81452	0.0115525		0.79	0.000221941	19.2116	2.22347		19.2116	2.18985	0.0115525
87-68-3	Hexachlorobutadiene	ClC(=C(Cl)Cl)C(=C(Cl)Cl)Cl	260.74	260.76	rat	91.0	1	Harleman and Seinen, 1979	0.00383553	4.78	5.70408		0		1	0.00383553	30.5553	5.03518	0.125527		0.9902	0.00379794	30.2559	4.98584		29.9755	4.86636	0.126702
58-89-9	Hexachlorocyclohexane, gamma-	ClC1C(Cl)C(Cl)C(C(C1Cl)Cl)Cl	290.81	290.83	rat	730.0	2.5	Fitzhugh, 1950	0.00859727	4.14	7.96962		0		1	0.00859727	2.65298	0.474497	3.24061		0.79	0.00679184	2.09586	0.374853		2.09586	0.369371	3.24061
77-47-4	Hexachlorocyclopentadiene	ClC1=C(Cl)C(C(=C1Cl)Cl)(Cl)Cl	272.76	272.77	rat	91.0	10	Abdo el al., 1984	0.0366636	5.04	5.71615		0		1	0.0366636	575.866	83.0098	0.063667		0.9621	0.0352741	554.04	79.8638		548.474	77.8828	0.0643131
67-72-1	Hexachloroethane	ClC(C(Cl)(Cl)Cl)(Cl)Cl	236.72	236.74	rat	112.0	1	Gorzinski et al., 1985	0.00422476	4.14	4.36945		0		1	0.00422476	5.53297	0.989594	0.763561		0.9818	0.00414787	5.43227	0.971584		5.39603	0.950988	0.768689
70-30-4	Hexachlorophene	Clc1cc(Cl)c(c(c1O)Cc1c(O)c(Cl)cc(c1Cl)Cl)Cl	406.89	406.9	rat	NG	1	Kalo Laboratories, 1979	0.00245773	7.54	14.4739	6.49	1		1	0.00245773	0.241924	0.0303301	10.1591		0.9484	0.00233091	0.22944	0.028765		0.22944	0.0340993	10.1591
121-82-4	Hexahydro-1,3,5-trinitro-1,3,5-triazine	O=N(=O)N1CN(CN(C1)N(=O)=O)N(=O)=O	222.117	222.12	rat	720.0	0.3	US 000, 1983	0.00135066	0.87	7.46796		0		1	0.00135066	0.0291682	0.0199762	46.3059		0.9831	0.00132783	0.0286752	0.0196386		0.0261239	0.0178656	50.8282
100-97-0	Hexamethylenetetramine	C1N2CN3CN1CN(C2)C3	140.19	140.19	mus	420.0	1180	Della Porta et al., 1968	8.41715	-1.28629	4.63585	5.28	2		0.70003	5.89225	175.964	202.807	33.4855		0.9984	8.40368	250.965	289.249		173.566	201.897	48.4177
51235-04-2	Hexazinone	O=c1nc(N(C)C)n(c(=O)n1C1CCCCC1)C	252.318	252.31	rat	730.0	10	du Pont, 1977	0.0396313	1.85	10.9961		0		1	0.0396313	3.31697	0.855649	11.948		0.9954	0.039449	3.30171	0.851713		3.06945	0.782725	12.8521
86-54-4	Hydralazine	NNc1nncc2c1cccc2	160.18	160.18	rat	12.0	30	Pryde et al., 1993	0.187289	1	9.80232	6.24	2		1	0.187289	2.64215	1.65442	70.8851		0.9917	0.185735	2.62022	1.64069		2.62022	1.63609	70.8851
122-66-7	Hydrazobenzene	c1ccc(cc1)NNc1ccccc1	184.242	184.24	mus	546.0	14	NCl, 1978n	0.0759862	2.94	8.13563		0		1	0.0759862	9.19178	1.57877	8.26676		0.9936	0.0754999	9.13295	1.56866		8.97644	1.52016	8.4109
58-93-5	Hydrochlorothiazide	Clc1cc2NCNS(=O)(=O)c2cc1S(=O)(=O)N	297.73	297.74	mus	90.0	609	NTP, 1989h	2.04555	-0.07	11.4059	9.39	1		0.999999	2.04554	172.418	183.917	11.8639		0.69	1.41143	118.969	126.903		118.969	127.831	11.8639
	Hydroxypropyl methanethiolsulfonate, 2-	CC(COS(=S)(=O)C)O	170.25	170.25	rbt	13.0	0.75	Adam el al., 1990	0.00440529	-0.249288	6.94106		0		0.999959	0.00440511	0.318097	0.348396	13.8483		0.01	4.40529e-05	0.0031811	0.0034841		0.00250256	0.00276278	17.6031
148-24-3	Hydroxyquinoline, 8-	Oc1cccc2c1nccc2	145.161	145.16	rat	721.0	73	NTP, 1985f	0.502886	1.85	7.7919	5.06	1		1	0.502886	19.8215	26.6101	25.3708		0.9929	0.499316	19.6807	26.4211		15.4082	20.2008	32.4058
35554-44-0	Imazalil	C=CCOC(c1ccc(cc1Cl)Cl)Cn1cncc1	297.18	297.18	rat	730.0	10	Janssen R & 0, Inc., 1967	0.0336496	3.82	10.5756	6.74	2		1	0.0336496	1.76642	0.312621	19.0496		0.9924	0.0333939	1.75299	0.310245		1.75299	0.307046	19.0496
81335-37-7	Imazaquin	CC(C1(C)N=C(NC1=O)c1nc2ccccc2cc1C(=O)O)C	311.341	311.34	mus	540.0	150	American Cyanamid. ,1985	0.481785	1.86	14.2317	3.1	1		1	0.481785	17.6854	24.5141	27.2419		0.606	0.291962	10.7174	14.8555		7.28212	9.83916	40.093
5634-39-9	Iodinated glycerol	OCC1COC(O1)C(I)C	258.05	258.05	mus	91.0	125	NTP, 1990d	0.484402	0.9133	8.37062		0		1	0.484402	24.8362	16.3841	19.5039		0.9962	0.482562	24.7418	16.3218		17.7603	11.6927	27.1707
115436-73-2	Ipazilide	CCN(CCCNC(=O)Cn1ncc(c1c1ccccc1)c1ccccc1)CC	390.531	390.52	rbt	13.0	50	Brown et al., 1991	0.128027	3.97503	15.7541		0		1	0.128027	21.7157	3.83772	5.8956		0.9913	0.126913	21.5268	3.80433		21.5139	3.74667	5.89915
36734-19-7	Iprodione	CC(NC(=O)N1CC(=O)N(C1=O)c1cc(Cl)cc(c1)Cl)C	330.17	330.17	rat	NG	25	Rhone-Poulenc, 1976	0.0757186	3	10.5247	9.19	1		1	0.0757186	38.8873	6.70584	1.94713		0.9902	0.0749765	38.5062	6.64012		37.137	6.31598	2.01892
14885-29-1	Ipronidazole	CC(c1ncc(n1C)N(=O)=O)C	169.184	169.18	rat	80.0	10	Dale, 1976	0.0591058	1.36	6.11717		0		1	0.0591058	2.49665	1.0471	23.674		0.9955	0.0588399	2.48542	1.04239		2.26639	0.943316	25.9619
33820-53-0	Isopropalin	CCCN(c1c(cc(cc1N(=O)=O)C(C)C)N(=O)=O)CCC	309.366	309.36	rat	90.0	23.5	Elanco Products, 1969	0.0759603	4.83925	9.28904		0		1	0.0759603	4.44325	0.708165	17.0957		0.6616	0.0502554	2.93965	0.468522		2.93948	0.461536	17.0967
82558-50-7	Isoxaben	CCC(c1noc(c1)NC(=O)c1c(OC)cccc1OC)(CC)C	332.4	332.39	rat	730.0	5	Elanco Products, 1985	0.0150417	3.94	11.6563	11.44	1		1	0.0150417	2.45243	0.432374	6.13337		0.9865	0.0148386	2.41932	0.426537		2.41612	0.419774	6.14151
469-59-0	Jervine	OC1CCC2(C(=CCC3C2C(=O)C2=C(C)C4(CCC32)OC2C(C4C)NCC(C2)C)C1)C	425.613	425.6	mus	1.0	300	Omnell et al.. 1990	0.704844	4.31333	17.492		0		1	0.704844	53.6005	9.7156	13.15		0.9913	0.698712	53.1341	9.63107		53.1095	9.48521	13.1561
77501-63-4	Lactofen	CCOC(=O)C(OC(=O)c1cc(ccc1N(=O)=O)Oc1ccc(cc1Cl)C(F)(F)F)C	461.77	461.77	rat	NG	2.5	PPG Industries, 1983	0.00541395	4.81	11.169		0		1	0.00541395	1.17372	0.190133	4.61266		0.3708	0.00200749	0.435214	0.0705013		0.43511	0.0694384	4.61376
103577-45-3	Lansoprazole	O=S(c1nc2c([nH]1)cccc2)Cc1nccc(c1C)OCC(F)(F)F	369.36	369.36	rbt	NG	10	Schardein et al.; 1990	0.0270739	2.87534	14.7362	9.04	1		1	0.0270739	0.841359	0.146576	32.1787		0.85	0.0230128	0.715155	0.12459		0.715155	0.122906	32.1787
5036-02-2	Levamisole	C1CN2C(=NC(C2)c2ccccc2)S1	204.29	204.29	rat	91.0	10	Marsboom et al., 1969	0.04895	1.84	8.61949	10	2		1	0.04895	3.9563	4.21769	12.3727		0.9956	0.0487346	3.9389	4.19913		3.9389	4.12866	12.3727
554-35-8	Linamarin	OCC1OC(OC(C#N)(C)C)C(C(C1O)O)O	247.247	247.25	ham	1.0	100	Frakes el al., 1985	0.404459	-1.73333	12.131		0		0.355075	0.143613	6.4323	7.43875	22.3269		0.1178	0.0476452	2.13399	2.46789		1.54831	1.80732	30.7724
330-55-2	Linuron	CON(C(=O)Nc1ccc(c(c1)Cl)Cl)C	249.09	249.09	rat	NG	1.25	du Pont, 1984	0.00501827	3.2	9.84354		0		1	0.00501827	1.54872	0.264305	3.24028		0.9919	0.00497762	1.53617	0.262164		1.51528	0.254925	3.28495
83055-99-6	Londax	COc1nc(nc(c1)OC)NC(=O)NS(=O)(=O)Cc1ccccc1C(=O)OC	410.4	410.4	rat	730.0	30	du Pont, 19860	0.0730994	2.4	14.4043	2.15	1		1	0.0730994	4.79702	8.63813	15.2385		0.7078	0.0517398	3.39533	6.11407		2.54241	4.20253	20.3507
1634-78-2	Malaoxon	CCOC(=O)CC(C(=O)OCC)SP(=O)(OC)OC	314.29	314.29	rat	91.0	200	NCI, 1979j	0.636355	1.13597	9.48152		0		1	0.636355	18.284	9.736	34.804		0.999	0.635719	18.2657	9.72626		16.7088	8.85315	38.047
121-75-5	Malathion	CCOC(=O)CC(C(=O)OCC)SP(=S)(OC)OC	330.35	330.36	rat	730.0	5	American Cyanamid, 1980	0.0151359	2.36	9.80676		0		1	0.0151359	3.55879	0.680557	4.25311		0.9988	0.0151178	3.55452	0.67974		3.55452	0.670739	4.25311
108-31-6	Maleic anhydride	O=C1C=CC(=O)O1	98.057	98.06	rat	90.0	40	US EPA, 1975	0.407938	0.45121	4.73881		0		1	0.407938	11.2135	10.1418	36.3793		0.9963	0.406429	11.172	10.1042		9.51043	8.63255	42.7351
123-33-1	Maleic hydrazine	O=c1ccc(=O)[nH][nH]1	112.088	112.09	rbt	NG	100	Uniroyal Chemical, 1983	0.892172	-0.84	6.78682	9.01	1		0.958919	0.855521	57.0164	65.1133	15.0048		0.8259	0.736845	49.1072	56.0809		38.8965	44.8212	18.9437
126229-12-7	Manidipine hydrochloride	COC(=O)C1=C(C)NC(=C(C1c1cccc(c1)N(=O)=O)C(=O)OCCN1CCN(CC1)C(c1ccccc1)c1ccccc1)C	610.7	610.7	rbt	13.0	30	Morseth and Ihara, 1989	0.049124	5.2	20.9463	6.12	2		1	0.049124	7.77732	1.05063	6.31631		0.5087	0.0249894	3.95632	0.534456		3.95618	0.527216	6.31653
108-78-1	Melamine	Nc1nc(N)nc(n1)N	126.123	126.12	rat	91.0	170	NTP, 1983d	1.34786	-1.37	9.87179	5.39	2		0.631473	0.851136	72.4108	83.5352	11.7543		0.2888	0.389262	33.1166	38.2043		19.313	22.487	20.1554
24307-26-4	Mepiquat chloride	C[N+]1(C)CCCCC1	149.66	114.21	rat	730.0	50	BASF,I979	0.254954	-0.776611	6.60309		3		0.97396	0.248315	45.9209	52.3025	5.40746		0.3987	0.10165	18.7982	21.4106		7.41481	8.51674	13.7091
149-30-4	Mercaptobenzothiazole, 2-	S=c1sc2c([nH]1)cccc2	167.24	167.25	mus	91.0	188	NTP, 1988g	1.1242	2.13577	6.6115	7.79	1		1	1.1242	35.1195	8.9231	32.0108		0.9948	1.11835	34.9368	8.8767		33.6736	8.48713	33.2116
150-50-5	Merphos	CCCCSP(SCCCC)SCCCC	298.5	298.51	rat	112.0	0.1	Virginia Carolina, Chemical Corp., 1958	0.00033502	7.06515	10.0515		0		1	0.00033502	0.0273177	0.00278943	12.2638		0.8032	0.000269088	0.0219416	0.00224047		0.0219415	0.00220561	12.2638
78-48-8	Merphos oxide	CCCCSP(=O)(SCCCC)SCCCC	314.5	314.51	rat	730.0	0.25	Mobay Chemical, 1969	0.000794938	5.7	10.2435		0		1	0.000794938	0.0697022	0.00811784	11.4048		0.9867	0.000784365	0.0687752	0.00800987		0.0687743	0.00788874	11.4049
304-55-2	Meso-2,3-dimercaptosuccinic acid	SC(C(C(=O)O)S)C(=O)O	182.21	182.22	mus	35.0	400	Domingo et al., 1990	2.19539	-0.0827866	10.0844	2.74	1		0.999998	2.19539	870.815	1010.54	2.52107		0.01	0.0219539	8.70816	10.1055		8.70816	10.1963	2.52107
57837-19-1	Metalaxyl	COCC(=O)N(c1c(C)cccc1C)C(C(=O)OC)C	279.336	279.33	rat	730.0	12.5	Ciba, 1980a	0.044748	1.71	9.62858		0		1	0.044748	5.07041	1.48069	8.82533		0.9987	0.0446898	5.06382	1.47876		5.06382	1.46306	8.82533
10265-92-6	Methamidophos	COP(=O)(SC)N	141.12	141.13	rat	NG	1	Mobay Chemical, 1984b	0.00708667	-0.8	6.36134		0		0.96899	0.00686691	0.262758	0.29954	26.134		0.9269	0.00656863	0.251345	0.286529		0.190705	0.219354	34.444
950-37-8	Methidathion	COc1sc(=O)n(n1)CSP(=S)(OC)OC	302.32	302.33	rat	730.0	0.2	Ciba, 1986	0.000661573	2.2	9.67293		0		1	0.000661573	0.111238	0.0227726	5.94737		0.9962	0.000659059	0.110815	0.022686		0.103367	0.0208894	6.37591
16752-77-5	Methomyl	CNC(=O)ON=C(SC)C	162.21	162.21	rat	730.0	5	du Pont, 1981 a	0.0308242	0.6	7.8315		0		1	0.0308242	1.018	0.848853	30.2793		0.9952	0.0306763	1.01311	0.844778		0.851012	0.711027	36.0468
72-43-5	Methoxychlor	COc1ccc(cc1)C(C(Cl)(Cl)Cl)c1ccc(cc1)OC	345.64	345.65	rbt	13.0	5	Kincaid Enterprises, Inc., 1986	0.0144663	5.08	10.2899		0		1	0.0144663	70.4018	9.96946	0.205482		0.7781	0.0112563	54.7796	7.75724		54.7054	7.63115	0.205761
298-81-7	Methoxypsoralen, 8-	COc1c2oc(=O)ccc2cc2c1occ2	216.192	216.19	rat	90.0	25	NTP, 1989i	0.115637	2	8.43056		0		1	0.115637	3.3986	0.782711	34.0248		0.9948	0.115036	3.38093	0.778641		3.38093	0.769172	34.0248
598-55-0	Methyl carbamate	COC(=O)N	75.067	75.07	rat	90.0	100	Quest et al., 1987	1.3322	-0.66	4.63852		0		0.990356	1.31935	20.2287	22.9202	65.2215		0.9621	1.28171	19.6516	22.2663		17.4443	19.9398	73.4744
96-29-7	Methyl ethyl ketoxime	CC(=NO)CC	87.122	87.12	rbt	13.0	14	Mercieca et al., 1991	0.160691	0.63	4.29039		0		1	0.160691	5.8018	4.7483	27.6966		0.9958	0.160016	5.77744	4.72836		5.27007	4.32019	30.3631
298-00-0	Methyl parathion	COP(=S)(Oc1ccc(cc1)N(=O)=O)OC	263.2	263.21	rat	730.0	0.025	Monsanto Co., 1984b	9.49884e-05	2.86	8.50243		0		1	9.49884e-05	0.00774491	0.00133774	12.2646		0.9942	9.44375e-05	0.00769999	0.00132998		0.00763938	0.0013011	12.3619
94-74-6	Methyl-4-chlorophenoxyacetic acid, 2-	OC(=O)COc1ccc(cc1C)Cl	200.62	200.62	rat	364.0	7.5	Industry Task Force on MCPA,1986	0.0373841	3.25	9.242	3.14	1		1	0.0373841	2.72778	7.34696	13.7049		0.9773	0.0365355	2.66586	7.18018		2.41862	5.38114	15.106
85-91-6	Methyl-N-methylanthranilate	COC(=O)c1ccccc1NC	165.192	165.19	rat	90.0	15	Gaunt et al., 1970b	0.0908023	2.1591	8.08384		0		1	0.0908023	3.38866	0.708458	26.7959		0.9986	0.0906752	3.38392	0.707466		3.32576	0.686459	27.2645
41372-08-1	Methyldopa sesquihydrate, alpha-	OC(=O)C(Cc1ccc(c(c1)O)O)(N)C	476.479	211.21	rat	91.0	350	NTP, 1989j	0.325608	-0.211667	14.59	2.28	1		0.999979	0.325601	28.2301	32.7455	11.5338		0.41	0.133499	11.5746	13.4259		11.5746	13.548	11.5338
924-42-5	Methylolacrylamide, N-	OCNC(=O)C=C	101.105	101.1	rat	90.0	12.5	NTP, 1989k	0.123628	-0.662036	7.47719		0		0.990169	0.122412	1.09864	1.24495	111.422		0.8568	0.105924	0.95066	1.07726		0.885094	1.01182	119.676
51218-45-2	Metolachlor	COCC(N(c1c(C)cccc1CC)C(=O)CCl)C	283.8	283.79	rat	157.0	15	Ciba, 1981b	0.0528523	2.9	9.33566		0		1	0.0528523	6.91326	1.19044	7.64505		0.9951	0.0525933	6.87939	1.18461		6.80039	1.15462	7.73386
21087-64-9	Metribuzin	CSc1nnc(c(=O)n1N)C(C)(C)C	214.29	214.29	rat	730.0	5	Mobay Chemical, 1974	0.0233329	1.7	9.18295		0		1	0.0233329	4.196	1.23699	5.56074		0.9958	0.0232349	4.17838	1.23179		3.42461	0.998925	6.78468
315-18-4	Mexacarbate	CNC(=O)Oc1cc(C)c(c(c1)C)N(C)C	222.288	222.28	mus	546.0	12	NCI, 19780	0.0539821	2.56	9.25802	5.71	2		1	0.0539821	2.08149	0.376963	25.9343		0.9953	0.0537284	2.07171	0.375191		2.04438	0.365349	26.281
73684-69-2	Miporamicin	COC1C(OCC2(O)C(CC)OC(=O)C=CC(C)C(OC3OC(C)CC(C3O)N(C)C)C(CC(C(=O)C=CC3C2O3)C)C)OC(C(C1OC)O)C	727.88	727.88	rat	NG	40	Furuhashi et al., 1989	0.0549541	2.22833	25	8.14	2		1	0.0549541	3.43883	1.41056	15.9805		0.9667	0.0531241	3.32432	1.36359		3.03697	1.25347	17.4925
2385-85-5	Mirex	ClC12C(Cl)(Cl)C3(C4(C1(Cl)C1(C2(Cl)C3(C4(C1(Cl)Cl)Cl)Cl)Cl)Cl)Cl	545.51	545.54	mus	540.0	0.17	Fulfs et al., 1977	0.000311652	8.0872	11.6752		0		0.999734	0.000311569	44.1126	4.44596	0.00706304		0.2031	6.32965e-05	8.96166	0.903214		8.96037	0.888716	0.00706406
2212-67-1	Molinate	CCSC(=O)N1CCCCCC1	187.3	187.3	rat	NG	0.2	Stauffer Chemical Co., 1981	0.00106781	3.21	6.93883		0		1	0.00106781	0.0497819	0.00849614	21.4497		0.9951	0.00106257	0.0495379	0.00845451		0.0494373	0.00831741	21.4934
	Monodiethanolamine salt of riboflavin-5'-phosphate	O=c1[nH]c(=O)c2-c(n1)n(CC(C(C(COP(=O)(O)O)O)O)O)c1c(n2)cc(c(c1)C)C	456.34	456.34	rat	203.0	20	Randall, 1950	0.043827	-1.1082	23.481	1.84	1		0.832565	0.0364888	1.64726	1.90886	22.1512		0.01	0.00043827	0.0197854	0.0229274		0.0142519	0.0166698	30.7517
150-68-5	Monuron	CN(C(=O)Nc1ccc(cc1)Cl)C	198.65	198.65	rat	91.0	75	NTP, 1988h	0.377548	1.94	9.53377		0		1	0.377548	58.4736	14.0556	6.45674		0.9935	0.375094	58.0935	13.9643		52.0507	12.3628	7.20633
300-76-5	Naled	COP(=O)(OC(C(Br)(Cl)Cl)Br)OC	380.78	380.78	rat	730.0	0.2	Chevron, 1984a	0.000525238	1.38	8.18832		0		1	0.000525238	0.164095	0.067347	3.20081		0.9948	0.000522506	0.163242	0.0669968		0.0965379	0.0393115	5.41245
389-08-2	Nalidixic acid	CCn1cc(C(=O)O)c(=O)c2c1nc(C)cc2	232.239	232.24	rat	90.0	100	NTP, 1989i	0.430593	1.59	12.5685	3.45	1		1	0.430593	11.3897	14.5944	37.8053		0.8662	0.372979	9.86579	12.6417		9.86579	12.5156	37.8053
120-23-0	Naphthoxy acetic acid, 2-	OC(=O)COc1ccc2c(c1)cccc2	202.209	202.21	rat	NG	125	Henwood and Osimitz, date unknown	0.618175	2.53	9.59436	3.18	1		1	0.618175	20.7879	40.2715	29.7373		0.9857	0.609335	20.4906	39.6956		17.8213	31.0986	34.1915
15299-99-7	Napropamide	CCN(C(=O)C(Oc1cccc2c1cccc2)C)CC	271.36	271.35	rat	NG	30	Stauffer Chemical Co., 1978	0.11055	3.36	10.3466		0		1	0.11055	12.9104	2.20875	8.5629		0.9857	0.108969	12.7257	2.17716		12.6799	2.13831	8.59383
7681-93-8	Natamicin	CC1CC=CC=CC=CC=CC(OC2OC(C)C(C(C2O)N)O)CC2OC(CC(CC3C(C=CC(=O)O1)O3)O)(O)CC(C2C(=O)O)O	665.733	665.73	rat	730.0	36	Levinskas et al., 1966	0.0540755	-1.91	25	3.71	1		0.254053	0.013738	0.510879	0.591956	26.891		0.01	0.000540755	0.0201092	0.0233005		0.0152356	0.0178194	35.4927
99-55-8	Nitro-o-toluidine, 5-	O=N(=O)c1ccc(c(c1)N)C	152.153	152.15	rat	546.0	4	NCI, 1978p	0.0262888	1.87	7.83013		0		1	0.0262888	1.85334	0.470341	14.1846		0.9951	0.02616	1.84426	0.468037		1.73797	0.435962	15.0521
5307-14-2	Nitro-p-phenylenediamine, 2-	Nc1ccc(c(c1)N(=O)=O)N	153.141	153.14	rat	546.0	43	NCI, 1978q	0.280785	0.53	8.86608	4.36	2		1	0.280785	10.8193	9.39689	25.9523		0.9695	0.272221	10.4893	9.11029		8.5049	7.40736	32.0076
100-01-6	Nitroaniline, p-	Nc1ccc(cc1)N(=O)=O	138.126	138.12	mus	90.0	3	NTP, 1993e	0.0217184	1.39	7.51842		0		1	0.0217184	0.358947	0.145731	60.5057		0.9954	0.0216185	0.357296	0.145061		0.357296	0.143915	60.5057
619-17-0	Nitroanthranilic acid, 4-	OC(=O)c1ccc(cc1N)N(=O)=O	182.135	182.13	rat	546.0	363	NCI, 1978r	1.99297	1.91	10.5481	3.92	1		1	1.99297	98.2644	138.483	20.2817		0.4605	0.917764	45.2507	63.7714		33.5554	45.9228	27.3507
67-20-9	Nitrofurantoin	O=C1NC(=O)N(C1)N=Cc1ccc(o1)N(=O)=O	238.159	238.16	rat	91.0	130	NTP, 1989q	0.545856	-0.47	10.6975	7.55	1		0.998839	0.545222	7.77175	8.82612	70.1543		0.9912	0.541053	7.71232	8.75862		7.71232	8.8358	70.1543
59-87-0	Nitrofurazone	NC(=O)NN=Cc1ccc(o1)N(=O)=O	198.138	198.14	mus	121.0	16	NTP, 1988i	0.0807526	0.23	10.2808	10.98	1		1	0.0807526	3.33657	3.29965	24.2023		0.9501	0.0767231	3.17008	3.135		3.17008	3.15239	24.2023
556-88-7	Nitroguanidine	NC(=N)NN(=O)=O	104.069	104.07	rat	90.0	316	Morgan er al ., 1988	3.03648	-0.89	8.21362	5.23	1		0.943299	2.86431	56.8366	65.8619	50.3954		0.1059	0.321563	6.3808	7.39403		5.45085	6.37537	58.9932
86-57-7	Nitronaphtalene, 1-	O=N(=O)c1cccc2c1cccc2	173.171	173.17	rat	546.0	55	NCI, 1978s	0.317603	3.19	6.71574		0		1	0.317603	13.9992	2.38908	22.6872		0.9869	0.313443	13.8158	2.35778		13.7881	2.31962	22.7329
86-30-6	Nitrosodiphenylamine, N-	O=NN(c1ccccc1)c1ccccc1	198.225	198.22	rat	77.0	400	NCl, 1979k	2.01786	3.13	7.45815		0		1	2.01786	206.665	35.2786	9.76388		0.9963	2.01039	205.901	35.148		204.8	34.465	9.81635
27314-13-2	Norfluzaron	CNc1cnn(c(=O)c1Cl)c1cccc(c1)C(F)(F)F	303.67	303.67	rbt	NG	10	Sandoz, Inc., 1983	0.0329305	2.08564	9.34322		0		1	0.0329305	37.6602	8.20848	0.874412		0.9826	0.0323575	37.0049	8.06565		28.527	6.14017	1.13428
303-47-9	Ochratoxin A	CC1OC(=O)c2c(C1)c(Cl)cc(c2O)C(=O)NC(C(=O)O)Cc1ccccc1	403.82	403.81	mus	1.0	1	Arora and Frolen, 1981	0.00247629	4.74	19.9945	3.29	1		1	0.00247629	0.141787	0.421781	17.4648		0.44	0.00108957	0.0623863	0.185584		0.0620576	0.147522	17.5574
32536-52-0	Octabromodiphenyl ether	Brc1cc(Oc2cc(Br)c(c(c2Br)Br)Br)c(c(c1Br)Br)Br	801.38	801.38	rat	90.0	2.51	Carlson, 1980a	0.0031321	9.81191	14.0089		0		0.176651	0.000553287	140.096	14.178	0.00394935		0.01	3.1321e-05	7.93067	0.8026		7.93065	0.789347	0.00394936
2691-41-0	Octahydro-1,3,5,7-tetranitro-1,3,5,7-tetrazocine	O=N(=O)N1CN(CN(CN(C1)N(=O)=O)N(=O)=O)N(=O)=O	296.156	296.16	rat	91.0	50	US DOD 1985	0.168832	0.16	7.9596		0		1	0.168832	8.65409	8.74472	19.509		0.9125	0.154059	7.89686	7.97956		5.75996	5.85543	26.7466
23696-28-8	Olaquindox	OCCNC(=O)c1c(C)n(=O)c2c(n1=O)cccc2	263.253	263.25	rat	91.0	1	Hoffmann, 1972; Urwin and Spicer, 1971	0.00379858	-1.30055	15.9034		0		0.688482	0.00261526	0.130361	0.150268	20.0616		0.8458	0.00321284	0.160149	0.184604		0.112825	0.131259	28.4762
1934-20-9	Orange RN	Oc1ccc2c(c1N=Nc1ccccc1)ccc(c2)S(=O)(=O)[O-]	350.32	328.34	rat	730.0	36	Dacre, 1969	0.0963156	2.14	16.895	0.22	1		1	0.0963156	15.83	24.7693	6.08438		0.5955	0.0573559	9.42675	14.7501		4.63676	6.88891	12.3698
19044-88-3	Oryzaline	CCCN(c1c(cc(cc1N(=O)=O)S(=O)(=O)N)N(=O)=O)CCC	346.36	346.36	rat	NG	12.5	Elanco Products, 1980b	0.0360896	3.73	12.3543	9.14	1		1	0.0360896	55.1673	9.67215	0.654185		0.5461	0.0197085	30.1269	5.28196		30.1269	5.20742	0.654185
19666-30-9	Oxadiazone	CC(Oc1cc(c(cc1Cl)Cl)n1nc(oc1=O)C(C)(C)C)C	345.22	345.22	rat	730.0	0.5	Rhone-Poulenc, 1981c	0.00144835	4.8	10.3025		0		1	0.00144835	1.21537	0.197998	1.19169		0.6525	0.00094505	0.793031	0.129194		0.792285	0.127157	1.19281
23135-22-0	Oxamyl	CNC(=O)ON=C(C(=O)N(C)C)SC	219.26	219.26	rat	730.0	2.5	du Pont, 1972	0.011402	-0.47	9.24985	10.48	1		0.998839	0.0113887	0.355308	0.397793	32.0532		0.9937	0.0113302	0.35348	0.395746		0.281881	0.318276	40.1948
53716-50-0	Oxfendazole	COC(=O)Nc1[nH]c2c(n1)cc(cc2)S(=O)c1ccccc1	315.35	315.35	rat	90.0	3.8	Killeen and Rapp, 1974	0.0120501	1.33983	15.2536	7.2	1		1	0.0120501	1.05565	0.720794	11.4148		0.9925	0.0119597	1.04774	0.715388		0.765462	0.521038	15.6242
42874-03-3	Oxyfluorfen	CCOc1cc(ccc1N(=O)=O)Oc1ccc(cc1Cl)C(F)(F)F	361.7	361.7	mus	600.0	0.3	Rohm and Haas Co ., 1977	0.000829417	4.73	9.4101		0		1	0.000829417	0.248523	0.0421811	3.33739		0.3817	0.000316588	0.0948611	0.0161005		0.0947946	0.0158508	3.33973
79-57-2	Oxytetracycline	CN(C1C(=C(C(=O)N)C(=O)C2(C1C(O)C1C(=C2O)C(=O)c2c(C1(C)O)cccc2O)O)O)C	460.439	460.43	mus	10.0	1670	Morrissey et al .. 1986	3.6269	-0.9	25	10.8	2		0.939748	3.40838	67.8481	78.6026	50.2354		0.01	0.036269	0.721981	0.836422		0.590822	0.690866	61.3874
2058-46-0	Oxytetracycline hydrochloride	CN(C1C(=C(C(=O)N)C(=O)C2(C1C(O)C1C(=C2O)C(=O)c2c(C1(C)O)cccc2O)O)O)C	496.9	460.43	mus	91.0	3450	NTP, 1987d	6.43346	-0.9	25	10.8	2		0.939748	6.04583	120.35	139.427	50.2354		0.01	0.0643346	1.28066	1.48366		1.04801	1.22547	61.3874
2439-01-2	Oxythioquinox	Cc1ccc2c(c1)nc1c(n2)sc(=O)s1	234.29	234.3	rat	112.0	2.2	Doull et al .. 1963	0.00939047	3.78	9.49569		0		1	0.00939047	1.69523	0.29576	5.53935		0.9919	0.00931441	1.6815	0.293364		1.67794	0.288502	5.55111
76738-62-0	Paclobutrazol	OC(C(C)(C)C)C(n1ncnc1)Cc1ccc(cc1)Cl	293.8	293.79	rat	90.0	12.5	ICI Americas, Inc ., 1983	0.0425445	3.2	11.3619		0		1	0.0425445	10.0505	1.71523	4.23306		0.9879	0.0420297	9.92893	1.69448		9.82523	1.65296	4.27773
1910-42-5	Paraquat	C[n+]1ccc(cc1)c1cc[n+](cc1)C	257.16	186.25	rat	NG	1	Chevron, 1977	0.00281637	-4.22	7.04631		3		0.00144505	2.81637e-05	0.00599771	0.00694943	4.69574		0.0909	0.000256008	0.0545192	0.0631703		0.0194544	0.0227533	13.1594
56-38-2	Parathion	CCOP(=S)(Oc1ccc(cc1)N(=O)=O)OCC	291.26	291.26	rat	560.0	1.8	NCl. 19791	0.00618005	3.83	9.24463		0		1	0.00618005	0.0210377	0.00368191	293.76		0.9581	0.0059211	0.0201563	0.00352763		0.0201563	0.00347646	293.76
149-29-1	Patulin	O=C1OC2=CCOC(C2=C1)O	154.121	154.12	rat	730.0	0.04	Becci et al., 1981	0.000259535	-0.97251	7.42424	11.69	1		0.909573	0.000236066	0.00670279	0.00768164	35.219		0.9924	0.000257562	0.00731316	0.00838115		0.00591025	0.00683514	43.5789
40487-42-1	Pendilmethalin	CCC(Nc1c(cc(c(c1N(=O)=O)C)C)N(=O)=O)CC	281.312	281.31	rat	90.0	25	American Cyanamid. , 1974	0.0888687	5.2	9.7058		0		1	0.0888687	4.97231	0.670357	17.8727		0.862	0.0766048	4.28613	0.577848		4.28602	0.569191	17.8732
132-98-9	Penicillin VK	O=C(NC1C(=O)N2C1SC(C2C(=O)[O-])(C)C)COc1ccccc1	388.48	350.39	rat	91.0	370	NTP, 1988j	0.859045	2.09	14.833	2.44	1		1	0.859045	43.2064	65.969	19.8824		0.59	0.506837	25.4918	38.9217		19.226	28.0275	26.362
32534-81-9	Pentabromodiphenyl ether	Brc1ccc(c(c1)Br)Oc1cc(Br)c(cc1Br)Br	160.131	564.69	rat	90.0	1.77	Carlson, 1980b	0.0389792	6.84	10.639		0		1	0.0389792	7211.18	742.203	0.00540538		0.01	0.000389792	72.1118	7.42203		72.1118	7.3071	0.00540538
76-01-7	Pentachloroethane	ClC(C(Cl)(Cl)Cl)Cl	202.28	202.29	rat	91.0	125	NTP, 1983e	0.617986	3.22	4.05667		0		1	0.617986	225.081	38.416	2.74562		0.9937	0.614093	223.663	38.174		220.24	37.0553	2.78829
82-68-8	Pentachloronitrobenzene	Clc1c(Cl)c(N(=O)=O)c(c(c1Cl)Cl)Cl	295.32	295.33	mus	91.0	225	NTP, 1987e	0.761911	4.64	7.67031		0		1	0.761911	501.709	90.0894	1.51863		0.4205	0.320384	210.969	37.8826		210.57	37.2514	1.52151
87-86-5	Pentachlorophenol	Clc1c(O)c(Cl)c(c(c1Cl)Cl)Cl	266.32	266.34	rat	730.0	3	Schwetz et al ., 1978	0.0112655	5.12	9.51126	4.68	1		1	0.0112655	6.09475	11.5318	1.84839		0.9926	0.0111821	6.04965	11.4464		6.04965	9.38714	1.84839
78-11-5	Pentaerythritol tetranitrate	O=N(=O)OCC(CON(=O)=O)(CON(=O)=O)CON(=O)=O	316.135	316.14	rat	98.0	700	NTP.1989m	2.21428	2.84028	8.25144		0		1	2.21428	47.054	8.14135	47.0582		0.9988	2.21162	46.9975	8.13158		46.8961	8.00096	47.16
52645-53-1	Permethrin	ClC(=CC1C(C1(C)C)C(=O)OCc1cccc(c1)Oc1ccccc1)Cl	391.29	391.29	mus	730.0	3	FMC Corp ., 1979	0.00766695	6.5	11.514		0		1	0.00766695	3.20594	0.33623	2.39148		0.999501	0.00766312	3.20434	0.336063		3.20434	0.330897	2.39148
114-86-3	Phenformin	N=C(NC(=N)N)NCCc1ccccc1	205.265	205.26	rat	546.0	37	NCI, 1977a	0.18025	-0.83	11.2724	12.15	2		0.961631	0.173334	13.9361	16.1447	12.4378		0.1871	0.0337249	2.71148	3.1412		1.8027	2.10788	18.708
135-88-6	Phenyl-2-naphthylamine, n-	c1ccc(cc1)Nc1ccc2c(c1)cccc2	219.287	219.28	rat	91.0	282	NTP, 1988k	1.28594	4.38	10.0382		0		1	1.28594	249.394	45.4456	5.15627		0.9624	1.23759	240.017	43.7369		239.88	43.0689	5.15922
89-25-8	Phenyl-3-methyl-5-pyrazolone, 1-	O=C1CC(=NN1c1ccccc1)C	174.203	174.2	mus	714.0	1297	NCI, 1978t	7.44521	1.95956	6.9047		0		1	7.44521	322.002	76.3003	23.1216		0.9952	7.40947	320.457	75.9341		303.657	71.0907	24.4008
50-33-9	Phenylbutazone	CCCCC1C(=O)N(N(C1=O)c1ccccc1)c1ccccc1	308.381	308.37	rat	90.0	25	NTP, 1990e	0.0810657	3.16	10.7273	4.64	1		1	0.0810657	13.6445	33.8803	5.94126		0.76	0.0616099	10.3698	25.749		10.3698	21.6583	5.94126
108-45-2	Phenylenediamine, m-	Nc1cccc(c1)N	108.144	108.14	rat	90.0	6	Hofer et al .. 1982	0.0554795	-0.33	7.25525	4.88	2		0.999844	0.0554709	3.43342	3.79595	16.1562		0.7193	0.0399064	2.47004	2.73085		1.65067	1.83994	24.1759
61-76-7	Phenylephrine hydrochloride	CNCC(c1cccc(c1)O)O	203.67	167.21	rat	84.0	141	NTP, 1987f	0.568365	-0.31	10.8683	9.22	2		0.999887	0.5683	22.966	26.5753	24.7453		0.3412	0.193926	7.83688	9.06853		7.83688	9.15147	24.7453
732-11-6	Phosmet	COP(=S)(SCN1C(=O)c2c(C1=O)cccc2)OC	317.31	317.32	rat	730.0	2	Stauffer Chemical Co ., 1967	0.00630318	2.78	10.8769		0		1	0.00630318	1.15388	0.200875	5.46261		0.9894	0.00623637	1.14165	0.198746		1.11776	0.191887	5.57936
13171-21-6	Phosphamidon	CCN(C(=O)C(=C(OP(=O)(OC)OC)C)Cl)CC	299.69	299.69	rat	560.0	6.2	NCI, 1979m	0.020688	0.79	9.8705		0		1	0.020688	1.77896	1.30021	11.6293		0.9962	0.0206094	1.7722	1.29527		1.24628	0.910544	16.5368
13366-73-9	Photodieldrin	ClC1C2(Cl)C3C4C5C1(Cl)C(C2(Cl)C5C3C1C4O1)(Cl)Cl	380.9	380.91	rat	560.0	0.35	NCI, 1977b	0.0009189	5.32034	10.1263		0		1	0.0009189	28.0399	3.62007	0.0327711		0.2407	0.000221179	6.74921	0.87135		6.68011	0.849499	0.0331101
88-96-0	Phthalamide	NC(=O)c1ccccc1C(=O)N	164.164	164.16	mus	742.0	1073	NCl, 1979n	6.53599	-1.73	9.17472		0		0.357227	2.33483	31.9379	36.9347	73.1052		0.306	2.00001	27.358	31.6382		22.6956	26.4918	88.1235
85-44-9	Phthalic anhydride	O=C1OC(=O)c2c1cccc2	148.117	148.12	rat	735.0	592	NCI, 19790	3.99692	1.6	6.62654		0		1	3.99692	103.401	33.6313	38.6547		0.9953	3.97814	102.915	33.4733		99.1053	31.9178	40.1405
1918-02-1	Picloram	OC(=O)c1nc(Cl)c(c(c1Cl)N)Cl	241.45	241.46	rat	730.0	20	Dow Chemical, 1986	0.0828363	1.9	9.46207	2.82	1		1	0.0828363	12.6654	17.8201	6.54034		0.6639	0.054995	8.40859	11.8308		4.02736	5.50655	13.6553
88069-67-4	Pilsicainide hydrochloride	O=C(CC12CCCN2CCC1)Nc1c(C)cccc1C	272.392	272.39	rbt	13.0	20	Yarnamori et al .. 1991	0.0734231	2.46531	11.6246		0		1	0.0734231	20.9381	3.87106	3.50667		0.9953	0.073078	20.8397	3.85286		20.1921	3.68293	3.61914
29232-93-7	Pirimiphos-methyl	CCN(c1nc(cc(n1)C)OP(=S)(OC)OC)CC	305.33	305.33	rat	730.0	0.5	ICl Americas, Inc .. 1973	0.00163757	4.2	10.0008		0		1	0.00163757	0.395294	0.0710221	4.14267		0.9761	0.00159843	0.385847	0.0693246		0.385431	0.0682357	4.14713
2611-82-7	Ponceau 4R	Oc1ccc2c(c1N=Nc1ccc(c3c1cccc3)S(=O)(=O)[O-])c(cc(c2)S(=O)(=O)[O-])S(=O)(=O)[O-]	604.46	538.53	mus	574.0	86	Mason et al. 1974	0.126757	0.385	25	-0.46	1		1	0.126757	20.7271	24.1403	6.11555		0.01	0.00126757	0.207271	0.241403		0.0594435	0.0697979	21.324
92623-83-1	Pravadoline	COc1ccc(cc1)C(=O)c1c(C)n(c2c1cccc2)CCN1CCOCC1	378.472	378.46	rat	71.0	100	Dennis et al., 1990	0.264212	3.55572	15.0059	7.07	2		1	0.264212	31.1325	5.51357	8.4867		0.9926	0.262257	30.9021	5.47277		30.8066	5.42594	8.51301
57-66-9	Probenecid	CCCN(S(=O)(=O)c1ccc(cc1)C(=O)O)CCC	285.36	285.36	mus	90.0	100	NTP, 1991b	0.350435	3.21	11.1777	3.69	1		1	0.350435	17.0857	45.2229	20.5104		1	0.350435	17.0857	45.2229		17.0857	37.5089	20.5104
67747-09-5	Prochloraz	CCCN(C(=O)n1cncc1)CCOc1c(Cl)cc(cc1Cl)Cl	376.66	376.66	rat	NO	5	Nor-Am Chemical Co., 1980	0.0132746	4.1	11.7689	4.84	2		1	0.0132746	18.2471	3.25433	0.72749		0.9902	0.0131445	18.0683	3.22244		17.9294	3.15112	0.733125
952-23-8	Proflavine monohydrochloride hemihydrate	Nc1ccc2c(c1)nc1c(c2)ccc(c1)N	245.71	209.25	rat	763.0	24	NCl, 1977c	0.0831823	1.83	12.0144	9.67	2		1	0.0831823	10.9498	11.5014	7.59668		0.5318	0.0442364	5.82312	6.11645		3.41998	3.53569	12.9347
58-33-3	Promethazine hydrochloride	CN(C(CN1c2ccccc2Sc2c1cccc2)C)C	320.88	284.42	mus	90.0	5	NTP, 1993f	0.0138116	4.81	11.3535	8.98	2		1	0.0138116	1.39245	0.459471	9.91896		0.9921	0.0137025	1.38145	0.455841		1.38145	0.50771	9.91896
1610-18-0	Prometon	COc1nc(NC(C)C)nc(n1)NC(C)C	225.296	225.29	rbt	NO	3.5	Ciba, 1982a	0.0155347	2.99	9.24611	4.36	2		1	0.0155347	5.29267	0.906854	2.93513		0.996	0.0154726	5.2715	0.903226		5.21077	0.88028	2.96934
7287-19-6	Prometryn	CSc1nc(NC(C)C)nc(n1)NC(C)C	241.36	241.36	rbt	NO	12	Ciba, 1985	0.0497183	3.51	9.44974		0		1	0.0497183	22.0745	3.79653	2.2523		0.9936	0.0494001	21.9332	3.77223		21.8328	3.701	2.26266
23950-58-5	Pronamide	C#CC(NC(=O)c1cc(Cl)cc(c1)Cl)(C)C	256.13	256.13	rat	90.0	2.5	Rohm and Haas Co., 1970	0.00976067	3.43	9.71384		0		1	0.00976067	2.69188	0.461531	3.62597		0.999477	0.00975556	2.69047	0.46129		2.69047	0.454679	3.62597
1918-16-7	Propachlor	ClCC(=O)N(c1ccccc1)C(C)C	211.69	211.69	rat	90.0	13.3	Monsanto Co., 1964	0.0628277	2.18	7.22676		0		1	0.0628277	6.05122	1.25136	10.3827		0.9954	0.0625387	6.02339	1.24561		5.77439	1.17884	10.8304
709-98-8	Propanit	CCC(=O)Nc1ccc(c(c1)Cl)Cl	218.08	218.08	rat	730.0	5	Rohm and Haas Co., 1964	0.0229274	3.07	9.40293		0		1	0.0229274	7.45047	1.2731	3.07731		0.9921	0.0227462	7.39161	1.26304		7.24979	1.22131	3.1375
2312-35-8	Propargite	C#CCOS(=O)OC1CCCCC1Oc1ccc(cc1)C(C)(C)C	350.47	350.47	rbt	13.0	2	Uniroyal Chemical, 1966	0.00570662	5	10.7905		0		1	0.00570662	2.39485	0.35166	2.38287		0.8223	0.00469256	1.96929	0.28917		1.96901	0.284822	2.3832
139-40-2	Propazine	CC(Nc1nc(NC(C)C)nc(n1)Cl)C	229.71	229.71	rat	NO	5	Ciba, 1979	0.0217666	2.93	8.90772		0		1	0.0217666	6.98945	1.20121	3.11421		0.9864	0.0214705	6.89439	1.18487		6.71556	1.13796	3.19713
122-42-9	Propham	CC(OC(=O)Nc1ccccc1)C	179.219	179.22	rat	90.0	50	PPO Industries, 1979	0.27899	2.6	8.09496		0		1	0.27899	14.2522	2.55109	19.5753		0.9951	0.277623	14.1823	2.53859		14.0562	2.48166	19.7509
60207-90-1	Propiconazole	CCCC1COC(O1)(Cn1cncn1)c1ccc(cc1Cl)Cl	342.22	342.22	rat	730.0	5	Ciba, 1982b	0.0146105	3.72	11.002		0		1	0.0146105	9.02804	1.56944	1.61834		0.9913	0.0144834	8.9495	1.55578		8.87543	1.52059	1.63185
54556-98-8	Propiverine hydrochloride (P-4)	CCCOC(c1ccccc1)(c1ccccc1)C(=O)OC1CC[NH+](CC1)C	403.95	367.48	rat	91.0	2	Saito et al., 1989	0.0045041	4.40942	12.2141	7.76	2		1	0.0045041	0.463612	0.0941759	9.71524		0.84	0.00378345	0.389434	0.0791077		0.389149	0.0805728	9.72237
78-87-5	Propylene dichloride	ClCC(Cl)C	112.98	112.99	rat	10.0	30	Hanley et al., 1990	0.265557	1.98	2.79407		0		1	0.265557	10.8265	2.52825	24.5284		0.9957	0.264415	10.78	2.51738		10.4855	2.41904	25.2173
81335-77-5	Pursuit	CCc1cnc(c(c1)C(=O)O)C1=NC(C(=O)N1)(C)C(C)C	289.335	289.33	rbt	NO	300	American Cyanamid, 1986b	1.03684	1.8277	13.6688	2.9	1		1	1.03684	125.459	171.964	8.2644		0.252	0.261284	31.6157	43.3348		22.2885	29.8483	11.7228
51630-58-1	Pydrin	N#CC(c1cccc(c1)Oc1ccccc1)OC(=O)C(c1ccc(cc1)Cl)C(C)C	419.91	419.9	rat	91.0	2.5	Shell Chemical Co., 1984	0.00595351	6.22	13.1012		0		1	0.00595351	0.828576	0.0890513	7.18523		0.01	5.95351e-05	0.00828576	0.000890513		0.00828572	0.000876901	7.18528
98-96-4	Pyrazinamide	NC(=O)c1cnccn1	123.115	123.11	rat	546.0	385	NCI, 1977d	3.12703	-0.6	8.36252		0		0.994694	3.11044	434.229	490.405	7.16313		0.9717	3.03854	424.191	479.068		424.191	483.258	7.16313
129-00-0	Pyrene	c1cc2ccc3c4c2c(c1)ccc4ccc3	202.256	202.25	mus	91.0	75	US EPA, 1989f	0.370806	4.88	8.66267		0		1	0.370806	24.6614	3.8452	15.0359		0.74	0.274397	18.2494	2.84545		18.2474	2.80285	15.0376
117-39-5	Quercetin	Oc1cc(O)c2c(c1)oc(c(c2=O)O)c1ccc(c(c1)O)O	302.238	302.24	rat	730.0	400	NTP, 1992j	1.32347	1.68616	16.8733	6.31	1		1	1.32347	2127.35	2087.46	0.622122		0.9532	1.26153	2027.79	1989.77		2027.79	1971.84	0.622122
13593-03-8	Quinalphos	CCOP(=S)(Oc1cnc2c(n1)cccc2)OCC	298.3	298.3	mus	540.0	0.03	Sandoz Inc., 1980	0.00010057	4.44	10.4489		0		1	0.00010057	0.00880324	0.00161195	11.4242		0.9923	9.97955e-05	0.00873545	0.00159954		0.00873196	0.00157535	11.4288
130-89-2	Quinine hydrochloride	C=CC1CN2CCC1CC2C(c1ccnc2c1cc(OC)cc2)O	360.88	324.42	rat	91.0	40	Colley et al., 1989	0.0996419	3.44	16.445	8.57	2		1	0.0996419	9.66406	2.8451	10.3106		0.8	0.0797135	7.73125	2.27608		7.73125	2.44694	10.3106
3734-67-6	Red 2G	CC(=O)Nc1cc(cc2c1c(O)c(c(c2)S(=O)(=O)[O-])N=Nc1ccccc1)S(=O)(=O)[O-]	509.41	465.46	rat	730.0	12	Unilever, 1974	0.0215243	-0.125	25	-0.36	1		0.999996	0.0215242	2.34368	2.71931	9.18395		0.01	0.000215243	0.0234369	0.0271932		0.012112	0.0141801	17.771
50-55-5	Reserpine	COc1ccc2c(c1)[nH]c1c2CCN2C1CC1C(C2)CC(C(C1C(=O)OC)OC)OC(=O)c1cc(OC)c(c(c1)OC)OC	608.688	608.68	mus	91.0	0.58	NTP, 1982j	0.000952857	3.63333	25	7.25	2		1	0.000952857	0.0406074	0.00730855	23.4651		0.9932	0.000946377	0.0403313	0.00725885		0.0402556	0.00723555	23.5092
10453-86-8	Resmethrin	CC(=CC1C(C1(C)C)C(=O)OCc1coc(c1)Cc1ccccc1)C	338.447	338.44	rat	NO	40	Penwick Corp., 1979	0.118184	6.14	11.0057		0		1	0.118184	198.232	21.4972	0.596194		0.999959	0.11818	198.224	21.4964		198.224	21.1685	0.596194
989-38-8	Rhodamine 6G	CCOC(=O)c1ccccc1c1c2cc(C)c(cc2[o+]c2c1cc(C)c(c2)NCC)NCC	479.02	443.56	rat	720.0	5	NTP, 1989n	0.00966529	5.23832	14.4667		3		1	0.00966529	1.21585	0.161573	7.94941		0.7393	0.00714555	0.898879	0.119451		0.898832	0.08751	7.94982
7681-76-7	Ronidazole	NC(=O)OCc1ncc(n1C)N(=O)=O	200.154	200.15	rbt	9.0	10	Zwickey et al., 1975	0.0499605	-0.38	10.1113		0		0.999666	0.0499438	3.49797	3.88609	14.2779		0.9474	0.0473326	3.31509	3.68291		2.6159	2.93035	18.0942
83-79-4	Rotenone	COc1cc2c(cc1OC)OCC1C2C(=O)c2c(O1)c1CC(Oc1cc2)C(=C)C	394.423	394.42	rat	NO	0.38	US Fish and Wildlife Service, 1983	0.000963425	4.1	15.6895		0		1	0.000963425	0.107474	0.019165	8.96427		0.255	0.000245673	0.0274058	0.00488707		0.0273887	0.00481266	8.9699
81-07-2	Saccharin	O=C1NS(=O)(=O)c2c1cccc2	183.18	183.19	rat	730.0	360	Lessel, 1967	1.96539	0.91	8.2887	1.6	1		1	1.96539	73.2129	86.5167	26.8448		0.88	1.72954	64.4274	76.1347		49.0267	58.2405	35.2776
78587-05-0	Savey	CC1N(C(=O)NC2CCCCC2)C(=O)SC1c1ccc(cc1)Cl	352.88	352.88	rat	730.0	23	du Pont, 1985d	0.065178	4.78833	12.212		0		1	0.065178	7.38614	1.21133	8.82436		0.9809	0.0639331	7.24506	1.18819		7.24412	1.17041	8.82551
74051-80-2	Sethoxydim	CCSC(CC1CC(=C(C(=O)C1)C(=NOCC)CCC)O)C	327.48	327.48	rat	NO	18	BASF, 1980	0.0549652	4.38	11.9451	3.82	1		1	0.0549652	3.60647	11.9044	15.2407		0.9969	0.0547948	3.59529	11.8675		3.56917	9.47195	15.3523
122-34-9	Simazine	CCNc1nc(NCC)nc(n1)Cl	201.66	201.66	rat	730.0	0.52	Ciba, 1988a	0.0025786	2.18	8.72664		0		1	0.0025786	0.0327109	0.00676446	78.8298		0.0484645	0.00012497	0.00158532	0.000327836		0.00158532	0.000323643	78.8298
139-05-9	Sodium cyclamate	[O-]S(=O)(=O)NC1CCCCC1	201.22	179.24	rat	720.0	720	Fitzhugh et al., 1951	3.18732	-0.512397	6.17411	0.7	1		0.998026	3.18102	108.16	125.385	29.4105		0.0624	0.198889	6.76251	7.83952		5.23302	6.12254	38.0065
62-74-8	Sodium fluoroacetate	[O-]C(=O)CF	100.024	78.04	rat	91.0	0.05	US EPA, 1988b	0.000390013	-0.0374673	5.01281	2.62	1		0.999999	0.000390013	0.00674716	0.0078313	57.804		0.1934	7.54285e-05	0.0013049	0.00151458		0.00113618	0.00133053	66.3876
	Sodium naphthionate	Nc1ccc(c2c1cccc2)S(=O)(=O)[O-]	223.25	223.25	rat	20.0	30	Collins et al., 1973	0.134378	-0.455	10.54	-0.37	1		0.999046	0.13425	8.10669	9.39854	16.5604		0.0317	0.0042598	0.257228	0.298218		0.169338	0.198134	25.1556
1338-39-2	Sorbitan monolaurate	CCCCCCCCCCCC(=O)OCC(C1OCC(C1O)O)O	346.46	346.46	rat	730.0	3442	Anonymous, date unknown{b}	9.93477	3.28953	13.2044		0		1	9.93477	268.251	45.822	37.0354		0.9136	9.0764	245.074	41.863		244.834	41.2256	37.0717
1338-41-6	Sorbitan monostearate	CCCCCCCCCCCCCCCCCC(=O)OCC(C1OCC(C1O)O)O	430.62	430.62	rat	730.0	3602	Fitzhugh et al., 1959	8.36468	6.19416	14.7885		0		1	8.36468	195.459	21.0657	42.795		0.102	0.853198	19.9368	2.14871		19.9368	2.11589	42.7951
108-30-5	Succinic anhydride	O=C1CCC(=O)O1	100.073	100.07	mus	90.0	75	NTP, 1990f	0.74943	-0.00936	4.27873		0		1	0.74943	9.74608	10.266	76.8956		0.991	0.742686	9.65836	10.1736		8.21566	8.7147	90.3988
126-13-6	Sucrose acetate isobutyrate	OCC1OC(C(C1O)OC(=O)C(C)C)(CO)OC1OC(CO)C(C(C1OC(=O)C)O)O	846.917	454.42	rat	1.0	200	Krasavage, 1973	0.126708	-2.03833	22.5425		0		0.196296	0.0248723	0.455503	0.527284	54.6041		0.0989	0.0125315	0.229497	0.265663		0.198727	0.232201	63.0588
57-68-1	Sulfadimidine	Nc1ccc(cc1)S(=O)(=O)Nc1nc(C)cc(n1)C	278.33	278.33	rat	730.0	2.2	Fullerton et al., 1987	0.00790429	0.19	10.6452	7.89	1		1	0.00790429	1.69091	1.7521	4.67457		0.9646	0.00762447	1.63105	1.69007		0.627978	0.654901	12.1413
127-69-5	Sulfisoxazole	Nc1ccc(cc1)S(=O)(=O)Nc1onc(c1C)C	267.3	267.31	rat	91.0	464	NCl. 1979p	1.73594	1.01	11.3561	4.83	1		1	1.73594	188.773	223.694	9.19591		1	1.73594	188.773	223.694		188.773	224.626	9.19591
77-79-2	Sulfolene, 3-	O=S1(=O)CC=CC1	118.15	118.16	mus	546.0	311	NCI, 1978u	2.63247	-0.210127	4.1535		0		0.99998	2.63242	68.7926	74.9615	38.266		0.9947	2.61852	68.4294	74.5658		50.0631	54.9805	52.3043
2783-94-0	Sunset Yellow FCF	Oc1ccc2c(c1N=Nc1ccc(cc1)S(=O)(=O)[O-])ccc(c2)S(=O)(=O)[O-]	452.36	408.41	rat	84.0	678	NTP, 1981	1.35319	0.83	22.275	-1.16	1		1	1.35319	279.267	328.829	4.8455		0.01	0.0135319	2.79267	3.28829		1.0169	1.20451	13.3069
94055-76-2	Suplatast tosilate	CCOCC(COc1ccc(cc1)NC(=O)CC[S+](C)C)O	499.64	328.45	rat	NG	600	Aso et al.,1992	0.789416	0.677267	13.2278		3		1	0.789416	36.4613	28.9286	21.6508		0.0574	0.0453125	2.09288	1.6605		1.67323	1.30511	27.0808
88671-89-0	Systhane	CCCCC(c1ccc(cc1)Cl)(Cn1cncn1)C#N	288.78	288.78	rat	NG	2.32	Rohm and Haas Co., 1985b	0.0080338	2.94	9.81432		0		1	0.0080338	2.06939	0.355436	3.8822		0.9904	0.00795667	2.04953	0.352023		2.00761	0.339988	3.96325
34014-18-1	Tebuthiuron	CNC(=O)N(c1nnc(s1)C(C)(C)C)C	228.31	228.32	rat	NG	7	Elanco Products, 1981	0.0306614	1.79	10.079		0		1	0.0306614	3.26929	0.887611	9.37861		0.9957	0.0305296	3.25523	0.883794		2.93532	0.788075	10.4008
5902-51-2	Terbacil	Cc1[nH]c(=O)n(c(=O)c1Cl)C(C)(C)C	216.67	216.66	mus	730.0	7.5	du Pont, 1981b	0.0346133	1.89	8.86873	8.79	1		1	0.0346133	2.96665	0.757352	11.6675		0.9965	0.0344921	2.95626	0.754701		2.61278	0.659559	13.2013
886-50-0	Terbutryn	CCNc1nc(SC)nc(n1)NC(C)(C)C	241.36	241.36	rat	730.0	0.1	Ciba, 1980b	0.000414319	3.74	9.483	4.03	2		1	0.000414319	0.0741965	0.0129138	5.58408		0.9927	0.000411294	0.0736549	0.0128195		0.0734851	0.012605	5.59698
	Tert-butyl-2-chlorophenol, 4-	Oc1ccc(cc1Cl)C(C)(C)C	184.66	184.66	rat	730.0	72	McCollister, 1964	0.389906	3.88434	7.82846	8.71	1		1	0.389906	30.3833	5.45168	12.8329		0.9921	0.386826	30.1433	5.40862		30.1205	5.33099	12.8426
95-94-3	Tetrachlorobenzene, 1,2,4,5-	Clc1cc(Cl)c(cc1Cl)Cl	215.88	215.89	rat	91.0	0.34	Chu et al., 1984	0.00157502	4.64	5.79998		0		1	0.00157502	4.96363	0.891294	0.317313		0.8114	0.00127797	4.02749	0.723196		4.00705	0.708878	0.318931
630-20-6	Tetrachloroethane, 1,1,1,2-	ClCC(Cl)(Cl)Cl	167.84	167.85	rat	91.0	100	NTP, 1983f	0.595841	2.79232	3.71978		0		1	0.595841	129.426	22.5006	4.60371		0.9942	0.592385	128.676	22.3701		125.579	21.5285	4.71723
79-34-5	Tetrachloroethane, 1,1,2,2-	ClC(C(Cl)Cl)Cl	167.84	167.85	rat	546.0	62	NCI, 1978v	0.369421	2.39	3.8214		0		1	0.369421	44.4843	8.41837	8.30453		0.9957	0.367833	44.2931	8.38217		42.8409	7.99951	8.58601
127-18-4	Tetrachloroethylene	ClC(=C(Cl)Cl)Cl	165.82	165.83	rat	NG	14	Hayes et al., 1986	0.084434	3.4	3.44897		0		1	0.084434	8.88995	1.52269	9.49769		0.9938	0.0839105	8.83483	1.51325		8.80867	1.48717	9.5259
58-90-2	Tetrachlorophenol, 2,3,4,6-	Oc1c(Cl)cc(c(c1Cl)Cl)Cl	231.88	231.89	rat	90.0	25	US EPA, 1986i	0.107819	4.45	7.95834	5.64	1		1	0.107819	161.242	339.628	0.66868		0.9923	0.106989	160	337.013		147.058	272.509	0.727526
2402-79-1	Tetrachloropyridine, 2,3,5,6-	Clc1nc(Cl)c(cc1Cl)Cl	216.87	216.88	rat	NG	25	Zielke et al., 1993	0.115282	3.32	5.8617		0		1	0.115282	162.003	27.6893	0.711602		0.9885	0.113956	160.14	27.3709		152.855	25.7528	0.745515
961-11-5	Tetrachlorvinphos	ClC=C(c1cc(Cl)c(cc1Cl)Cl)OP(=O)(OC)OC	365.95	365.96	rat	730.0	6	Shell Chemical Co., 1966	0.0163961	3.53	10.2226		0		1	0.0163961	48.3027	8.31471	0.339445		0.979	0.0160518	47.2884	8.14011		44.5432	7.5573	0.360365
64-75-5	Tetracycline hydrochloride	CN(C1C(=C(C(=O)N)C(=O)C2(C1CC1C(=C2O)C(=O)c2c(C1(C)O)cccc2O)O)O)C	480.9	444.43	rat	91.0	310	NTP, 19890	0.595738	-1.3	24.42	4.5	1		0.688929	0.410421	27.1644	31.4768	15.1088		0.01	0.00595738	0.394299	0.456895		0.251264	0.293883	23.7096
3689-24-5	Tetraethyldithiopyrophosphate	CCOP(=S)(OP(=S)(OCC)OCC)OCC	322.31	322.32	rat	90.0	0.5	Kimmerle et al .. 1974	0.00155135	3.99	9.0656		0		1	0.00155135	0.212328	0.0375631	7.3064		0.9933	0.00154096	0.210905	0.0373115		0.210696	0.0367314	7.31364
97-77-8	Tetraethylthiourea disulfide	CCN(C(=S)SSC(=S)N(CC)CC)CC	296.52	296.54	mus	756.0	17	NCI,I979q	0.0573356	3.88	8.83005		0		1	0.0573356	9.21727	1.61841	6.22045		0.97	0.0556155	8.94075	1.56986		8.91694	1.54294	6.23706
1972-08-3	Tetrahydrocannabinol, beta-9-	CCCCCc1cc(O)c2c(c1)OC(C1C2C=C(C)CC1)(C)C	314.469	314.46	rat	21.0	50	Hutchings et al., 1989	0.158994	6.97	11.8202	9.81	1		1	0.158994	77.1023	7.89813	2.06211		0.9183	0.146004	70.8031	7.25285		70.8031	7.14131	2.06211
124-64-1	Tetrakis(hydroxymethyl)phosphonium chloride (THPC)	OC[P+](CO)(CO)CO	190.56	155.11	rat	91.0	3.75	NTP, 1987g	0.016018	-2.59437	6.78866		3		0.0591568	0.000947572	0.0154043	0.0178441	61.5134		0.3746	0.00600033	0.0975451	0.112994		0.0857501	0.100264	69.9746
55566-30-8	Tetrakis(hydroxymethyl)phosphonium sulphate (THPS)	OC[P+](CO)(CO)CO	406.28	155.11	rat	91.0	5	NTP, 1987g	0.0046985	-2.59437	6.78866		3		0.0591568	0.000277948	0.00451849	0.00523414	61.5134		0.3746	0.00176006	0.0286126	0.0331443		0.0251528	0.0294101	69.9746
148-79-8	Thiabendazole	c1scc(n1)c1nc2c([nH]1)cccc2	201.25	201.25	rat	12.0	10	Lankas and Wise, 1993	0.0496894	2.47	10.9105	9.87	1		1	0.0496894	0.876232	0.162036	56.7081		0.9941	0.0493963	0.871062	0.16108		0.871062	0.158923	56.7081
28249-77-6	Thiobencarb	CCN(C(=O)SCc1ccc(cc1)Cl)CC	257.78	257.78	rat	730.0	1	Chevron, 1984b	0.00387928	3.4	9.09498		0		1	0.00387928	0.629574	0.107835	6.16175		0.9786	0.00379626	0.616101	0.105527		0.613292	0.103542	6.18997
23564-05-8	Thiophanate-methyl	COC(=O)NC(=S)Nc1ccccc1NC(=S)NC(=O)OC	342.39	342.4	rat	730.0	8	Pennwall Corporation, 1972	0.0233659	1.4	12.0198	8.38	1		1	0.0233659	1.65186	0.701185	14.1452		0.9672	0.0225995	1.59768	0.678186		1.37424	0.579082	16.445
137-26-8	Thiram	CN(C(=S)SSC(=S)N(C)C)C	240.42	240.44	rat	730.0	5	du Pont, 1954	0.0207987	1.73	8.06356		0		1	0.0207987	3.20081	0.917409	6.49794		0.975	0.0202787	3.12079	0.894474		2.6504	0.751486	7.65118
52225-20-4	Tocopheryl acetate, dl-alpha-	CC(CCCC1(C)CCc2c(O1)c(C)c(c(c2C)OC(=O)C)C)CCCC(CCCC(C)C)C	472.754	472.74	rat	730.0	1000	Wheldon et al., 1983	2.1152	11.1608	13.4774		0		0.00870628	0.021152	2.37458	0.241956	8.9077		0.01	0.021152	2.37458	0.241956		2.37458	0.237846	8.9077
15481-70-6	Toluenediamine hydrochloride, 2,6-	Nc1cccc(c1C)N	195.09	122.17	mus	91.0	16	NTP, 1980b	0.0513588	0.443984	8.02374	4.74	2		1	0.0513588	1.91677	1.74041	26.7944		0.8566	0.0439939	1.64191	1.49084		1.15339	1.05114	38.1431
6369-59-1	Toluenediamine sulfate, 2,5-	Nc1ccc(c(c1)C)N	122.17	122.17	rat	546.0	55	NCI, 1978w	0.450192	0.453918	8.00789	5.98	2		1	0.450192	48.0417	43.73	9.37086		0.769	0.346198	36.9441	33.6284		22.0315	20.1288	15.7137
66841-25-6	Tralomethrin	N#CC(c1cccc(c1)Oc1ccccc1)OC(=O)C1C(C1(C)C)C(C(Br)(Br)Br)Br	665.014	665.01	rat	730.0	0.75	Roussel UCLAF, 1984	0.00112779	7.46167	16.1265		0		1	0.00112779	0.34515	0.0349517	3.26753		0.01	1.12779e-05	0.0034515	0.000349517		0.0034515	0.000344031	3.26753
10161-34-9	Trenbolone acetate	CC(=O)OC1CCC2C1(C)C=CC1=C3CCC(=O)C=C3CCC21	312.409	312.4	rat	NG	0.044	James et al., 1986	0.000140837	3.39167	10.87		0		1	0.000140837	0.00918962	0.00157362	15.3257		0.8472	0.000119317	0.00778545	0.00133317		0.00777086	0.00131162	15.3544
	Trenbolone hydroxide, 17-alpha-	O=C1CCC2=C3C=CC4(C(C3CCC2=C1)CCC4O)C	270.37	270.37	rat	161.0	0.04	Dean, 1988; Hooks et al., 1988	0.000147945	2.65667	11.41		0		1	0.000147945	0.0124193	0.00219989	11.9125		0.9868	0.000145993	0.0122554	0.00217085		0.0120985	0.00211363	12.067
2303-17-5	Triallate	CC(N(C(=O)SCC(=C(Cl)Cl)Cl)C(C)C)C	304.65	304.66	mus	730.0	3	Monsanto ce., 1983	0.00984769	4.6	8.64487		0		1	0.00984769	5.47709	1.00977	1.79798		0.9783	0.00963399	5.35823	0.987859		5.34885	0.971547	1.80114
396-01-0	Triamterene	Nc1nc(N)c2c(n1)nc(c(n2)c1ccccc1)N	253.269	253.26	rat	90.0	40	NTP, 1993g	0.157929	0.98	14.1615	6.19	2		1	0.157929	9.97941	6.34684	15.8255		0.5971	0.0942995	5.9587	3.7897		5.9587	3.77993	15.8255
75-25-2	Tribromomethane	BrC(Br)Br	252.731	252.73	mus	91.0	100	NTP, 1989p	0.395676	2.4	3.9474		0		1	0.395676	18.9487	3.57398	20.8814		0.9963	0.394212	18.8786	3.56076		18.4462	3.43284	21.371
545-06-2	Trichloroacetonitrile	N#CC(Cl)(Cl)Cl	144.38	144.39	rat	13.0	1	Smith et al.. 1988	0.00692665	2.09	4.42537		0		1	0.00692665	0.388495	0.0844557	17.8295		0.9946	0.00688924	0.386397	0.0839996		0.374948	0.0804919	18.3738
120-82-1	Trichlorobenzene, 1,2,4-	Clc1ccc(c(c1)Cl)Cl	181.44	181.45	rat	NG	14.8	Robinson et al., 1981	0.0815742	4.02	5.05476		0		1	0.0815742	48.5586	8.60887	1.67991		0.9878	0.080579	47.9662	8.50384		47.7739	8.34625	1.68667
79-00-5	Trichloroethane, 1,1,2-	ClCC(Cl)Cl	133.4	133.4	mus	90.0	4	White et al ; 1985; Sanders et al., 1985	0.029985	1.89	3.1887		0		1	0.029985	0.867806	0.216742	34.5527		0.996	0.0298651	0.864334	0.215875		0.828834	0.204595	36.0326
71-55-6	Trichloroethane, 1,1,1-	CC(Cl)(Cl)Cl	133.4	133.4	mus	NG	1000	Lane et al., 1982	7.49625	2.49	2.58464		0		1	7.49625	105.694	19.4086	70.9243		0.9957	7.46402	105.239	19.3251		104.649	18.9575	71.3244
79-01-6	Trichloroethylene	ClC=C(Cl)Cl	131.38	131.39	mus	91.0	375	NTP, 1990g	2.85453	2.42	2.93889		0		1	2.85453	943.559	176.825	3.02528		0.9954	2.8414	939.218	176.011		939.218	173.659	3.02528
79-01-6	Trichloroethylene, 1,1,2-	ClC=C(Cl)Cl	131.38	131.39	mus	120.0	18.4	Tucker et al., 1982	0.140062	2.42	2.93889		0		1	0.140062	46.2973	8.67619	3.02528		0.9954	0.139418	46.0843	8.63628		46.0843	8.52087	3.02528
56038-13-2	Trichlorogalactosucrose	ClCC1OC(C(C1O)O)(CCl)OC1OC(CO)C(C(C1O)O)Cl	397.63	397.63	rat	NG	294	Tesh and Willoughby, 1986	0.739381	-0.79	17.951		0		0.971194	0.718082	224.35	255.66	3.20072		0.3576	0.264403	82.6072	94.1355		22.9771	26.4187	11.5072
95-95-4	Trichlorophenol, 2,4,5-	Clc1cc(Cl)c(cc1O)Cl	197.44	197.45	rat	98.0	100	McCollister et al., 1961	0.506509	3.72	7.61553	7.1	1		1	0.506509	158.898	50.471	3.18763		0.9924	0.502659	157.691	50.0874		155.793	49.4442	3.22646
93-76-5	Trichlorophenoxyacetic acid, 2,4,5-	OC(=O)COc1cc(Cl)c(cc1Cl)Cl	255.48	255.48	rat	730.0	3	Kociba et al., 1979	0.0117426	3.31	9.45641	2.88	1		1	0.0117426	2.2588	6.20153	5.1986		0.9934	0.0116651	2.24389	6.1606		2.24389	5.06658	5.1986
58138-08-2	Tridiphane	Clc1cc(Cl)cc(c1)C1(CO1)CC(Cl)(Cl)Cl	320.42	320.43	rat	NG	0.33	Dow Chemical, 1984	0.00102993	5.18834	8.77754		0		1	0.00102993	49.7528	6.73786	0.020701		0.9384	0.000966487	46.688	6.32281		45.6745	6.09307	0.0211603
38260-01-4	Triethylene tetramine dihydrochloride	NCCNCCNCCN	219.15	146.23	mus	NG	793	Tanaka et al., 1991	2.4145	-2.25	8.63833	10.05	2		0.125854	0.303875	7.06228	8.1829	43.0279		0.4614	1.11405	25.8913	29.9997		20.5584	24.0444	54.1896
1582-09-8	Trifluralin	CCCN(c1c(cc(cc1N(=O)=O)C(F)(F)F)N(=O)=O)CCC	335.283	335.28	rat	730.0	10	Hoescht, 1986	0.0298253	5.34	8.24177		0		1	0.0298253	4.39776	0.564066	6.78193		0.9363	0.0279254	4.11762	0.528135		4.11742	0.520189	6.78225
137-17-7	Trimethylaniline, 2,4,5-	Cc1cc(N)c(cc1C)C	135.21	135.21	rat	707.0	16	NCI, 1979r	0.118334	2.27	6.97847	5.01	2		1	0.118334	13.8043	2.73835	8.57229		0.9966	0.117932	13.7574	2.72904		13.1905	2.58266	8.9407
118-96-7	Trinitrotoluene, 2,4,6-	O=N(=O)c1cc(N(=O)=O)c(c(c1)N(=O)=O)C	227.132	227.13	mus	730.0	10	US DOD, 1984	0.0440269	1.6	7.32141		0		1	0.0440269	1.08486	0.352852	40.5831		0.9939	0.0437583	1.07824	0.3507		1.01233	0.326031	43.2253
115-96-8	Tris-(2-chloroethyl) phosphate	ClCCOP(=O)(OCCCl)OCCCl	285.48	285.49	rat	112.0	22	NTP, 1991c	0.0770659	1.7	8.78564		0		1	0.0770659	30.8667	9.09953	2.49673		0.9968	0.0768193	30.7679	9.07041		20.6466	6.02241	3.72068
82097-50-5	Trisulfuron	ClCCOc1ccccc1S(=O)(=O)NC(=O)Nc1nc(C)nc(n1)OC	401.82	401.83	mus	730.0	1	Ciba, 1988b	0.00248874	1.1	12.8985	4.2	1		1	0.00248874	0.134538	0.160762	18.4984		0.7873	0.00195938	0.105922	0.126568		0.058813	0.0704873	33.3155
1401-69-0	Tylosin	O=CCC1CC(C)C(=O)C=CC(=CC(C(OC(=O)CC(C(C1OC1OC(C)C(C(C1O)N(C)C)OC1OC(C)C(C(C1)(C)O)O)C)O)CC)COC1OC(C)C(C(C1OC)OC)O)C	916.112	916.1	rat	365.0	50	Broddle et al., 1978	0.0545778	1.47833	25	7.39	2		1	0.0545778	3.71975	1.89309	14.6724		0.6346	0.034635	2.36055	1.20136		2.00358	1.01495	17.2866
50471-44-8	Vinclozolin	C=CC1(C)OC(=O)N(C1=O)c1cc(Cl)cc(c1)Cl	286.11	286.11	rat	721.0	24.3	BASF, 1977	0.0849324	3.1	9.7593		0		1	0.0849324	18.3797	3.13875	4.62098		0.8484	0.0720566	15.5934	2.66292		15.5934	2.62526	4.62098
75-01-4	Vinyl chloride	ClC=C	62.5	62.5	rat	91.0	30	Feron et al., 1975	0.48	1.46	1.57229		0		1	0.48	0.705367	0.265581	680.497		0.9954	0.477792	0.702122	0.264359		0.702122	0.262087	680.497
123482-23-5	Zatosetron maleate	CN1C2CCC1CC(C2)NC(=O)c1cc(Cl)cc2c1OC(C2)(C)C	464.94	348.87	rat	12.0	10	Byrd et al., 1991	0.0161387	3.69167	14.9665		0		1	0.0161387	5.57087	0.96687	2.89699		0.9953	0.0160629	5.54469	0.962325		5.51724	0.943722	2.9114
17924-92-4	Zearalenone	CC1CCCC(=O)CCCC=Cc2c(C(=O)O1)c(O)cc(c2)O	318.369	318.36	rat	91.0	3	NTP, 1982k	0.00942276	3.70333	15.4155	7.58	1		1	0.00942276	0.323198	0.0720229	29.1548		0.9958	0.00938319	0.321841	0.0717204		0.321586	0.0712619	29.1778
55331-29-8	Zeranol	OC1CCCCCc2cc(O)cc(c2C(=O)OC(CCC1)C)O	322.401	322.4	rat	730.0	0.02	Everett et al., 1987	6.20344e-05	4.23376	14.4991	8.08	1		1	6.20344e-05	0.00264139	0.000520704	23.4855		0.9938	6.16497e-05	0.00262501	0.000517476		0.00262445	0.000511544	23.4905
